# Supplementary material for: Transcriptional response of murine microglia in Alzheimer’s disease and inflammation
Source: BMC Genomics. 2022 Mar 5;23:183. doi: 10.1186/s12864-022-08417-8 (PMC8898509; doi:10.1186/s12864-022-08417-8)
Supplement: Supplementary file 1 — Additional file1. [file 12864_2022_8417_MOESM1_ESM.xlsx]

## Sheet: Sheet1
gene_id	L1	L2	L3	C1	C2	C3	LPS	Neg	log2FoldChange	pvalue	padj	gene_name	gene_chr	gene_start	gene_end	gene_strand	gene_length	gene_biotype	gene_description	tf_family	L1_count	L2_count	L3_count	C1_count	C2_count	C3_count	L1_fpkm	L2_fpkm	L3_fpkm	C1_fpkm	C2_fpkm	C3_fpkm
ENSMUSG00000027399	302.01	294.773	258.964	0	0	0.912717	285.249	0.304239	9.70499	3.54562e-16	7.31542e-15	Il1a	2	129299610	129309972	-	1974	protein_coding	interleukin 1 alpha [Source:MGI Symbol;Acc:MGI:96542]	-	282	287	252	0	0	1	8.83267	8.64389	7.58171	0	0	0.0267737
ENSMUSG00000062488	637.219	760.042	662.825	2.96043	2.89036	1.82543	686.695	2.55874	8.07744	1.02987e-53	6.491e-52	Ifit3b	19	34607970	34613401	+	2000	protein_coding	interferon-induced protein with tetratricopeptide repeats 3B [Source:MGI Symbol;Acc:MGI:3698419]	-	595	740	645	3	3	2	18.394	21.9976	19.1533	0.0855209	0.0834799	0.0528513
ENSMUSG00000020826	305.223	395.427	320.622	0	1.92691	1.82543	340.424	1.25078	8.06598	1.23994e-27	4.16419e-26	Nos2	11	78920787	78960254	+	4412	protein_coding	nitric oxide synthase 2, inducible [Source:MGI Symbol;Acc:MGI:97361]	-	285	385	312	0	2	2	3.99392	5.188	4.19984	0	0.0252281	0.023958
ENSMUSG00000004098	52.4769	60.5979	64.741	0	0	0.912717	59.2719	0.304239	7.43876	1.60541e-09	2.09644e-08	Col5a3	9	20770050	20815067	-	6809	protein_coding	collagen, type V, alpha 3 [Source:MGI Symbol;Acc:MGI:1858212]	-	49	59	63	0	0	1	0.444942	0.515161	0.549504	0	0	0.00776197
ENSMUSG00000020641	20048.3	20549.9	18132.6	132.233	124.285	94.0099	19576.9	116.843	7.39132	0	0	Rsad2	12	26442746	26456452	-	4335	protein_coding	radical S-adenosyl methionine domain containing 2 [Source:MGI Symbol;Acc:MGI:1929628]	-	18720	20008	17645	134	129	103	266.997	274.403	241.739	1.76237	1.65612	1.25575
ENSMUSG00000109372	23.561	27.7313	36.9949	0	0	0	29.4291	0	7.3907	1.0302e-08	1.24626e-07	Gm19410	8	35765790	35818047	+	6352	protein_coding	predicted gene, 19410 [Source:MGI Symbol;Acc:MGI:5011595]	-	22	27	36	0	0	0	0.214142	0.252713	0.336593	0	0	0
ENSMUSG00000074896	2236.16	2383.86	2024.44	15.789	16.3787	12.778	2214.82	14.9819	7.21204	4.56933e-228	1.31397e-225	Ifit3	19	34583531	34588731	+	1745	protein_coding	interferon-induced protein with tetratricopeptide repeats 3 [Source:MGI Symbol;Acc:MGI:1101055]	-	2088	2321	1970	16	17	14	73.9819	79.0777	67.0478	0.522764	0.542181	0.424022
ENSMUSG00000044103	24.632	27.7313	22.608	0	0	0	24.9904	0	7.15425	4.22362e-08	4.80615e-07	Il1f9	2	24186476	24193568	+	1648	protein_coding	interleukin 1 family, member 9 [Source:MGI Symbol;Acc:MGI:2449929]	-	23	27	22	0	0	0	0.862901	0.974049	0.792828	0	0	0
ENSMUSG00000078616	96.3861	98.6001	72.9621	0	1.92691	0	89.3161	0.642302	7.13388	2.07275e-11	3.16485e-10	Trim30c	7	104382065	104400837	-	1716	protein_coding	tripartite motif-containing 30C [Source:MGI Symbol;Acc:MGI:4821257]	-	90	96	71	0	2	0	3.24276	3.32605	2.45728	0	0.0648639	0
ENSMUSG00000034459	5528.28	5321.32	4445.55	37.4988	41.4285	35.596	5098.38	38.1744	7.06258	0	0	Ifit1	19	34640871	34650009	+	2656	protein_coding	interferon-induced protein with tetratricopeptide repeats 1 [Source:MGI Symbol;Acc:MGI:99450]	-	5162	5181	4326	38	43	39	120.166	115.974	96.7324	0.815712	0.901013	0.776054
ENSMUSG00000034855	3740.85	3651.28	3156.9	31.5779	26.9767	21.9052	3516.34	26.8199	7.04079	0	0	Cxcl10	5	92346638	92348889	-	2252	protein_coding	chemokine (C-X-C motif) ligand 10 [Source:MGI Symbol;Acc:MGI:1352450]	-	3493	3555	3072	32	28	24	95.9004	93.8525	81.0152	0.810145	0.691959	0.563246
ENSMUSG00000057346	260.242	343.046	294.931	1.97362	2.89036	3.65087	299.407	2.83828	6.711	2.59896e-39	1.25872e-37	Apol9a	15	77403789	77411135	-	5953	protein_coding	apolipoprotein L 9a [Source:MGI Symbol;Acc:MGI:3606001]	-	243	334	287	2	3	4	2.52383	3.33568	2.86325	0.0191547	0.0280463	0.0355124
ENSMUSG00000020638	11593.1	11572.2	9862.22	76.9712	126.212	115.002	11009.2	106.062	6.69629	4.07738e-228	1.19745e-225	Cmpk2	12	26469204	26479837	+	4163	protein_coding	cytidine monophosphate (UMP-CMP) kinase 2, mitochondrial [Source:MGI Symbol;Acc:MGI:99830]	-	10825	11267	9597	78	131	126	160.772	160.908	136.912	1.06824	1.75128	1.59963
ENSMUSG00000068246	141.366	133.521	116.123	1.97362	0.963453	0.912717	130.337	1.28326	6.67906	1.94084e-18	4.61885e-17	Apol9b	15	77729039	77736382	+	1821	protein_coding	apolipoprotein L 9b [Source:MGI Symbol;Acc:MGI:1919148]	-	132	130	113	2	1	1	4.48182	4.24432	3.68538	0.0626183	0.0305619	0.0290232
ENSMUSG00000058427	1818.48	1886.75	1835.36	22.6966	21.196	13.6908	1846.86	19.1945	6.59734	2.50188e-240	8.4228e-238	Cxcl2	5	90903871	90905938	+	2068	protein_coding	chemokine (C-X-C motif) ligand 2 [Source:MGI Symbol;Acc:MGI:1340094]	-	1698	1837	1786	23	22	15	50.7665	52.8121	51.2914	0.634101	0.592056	0.383351
ENSMUSG00000040253	1152.35	1192.44	1085.18	13.8153	11.5614	12.778	1143.33	12.7183	6.49096	6.88519e-155	1.26715e-152	Gbp7	3	142530342	142550149	+	5614	protein_coding	guanylate binding protein 7 [Source:MGI Symbol;Acc:MGI:2444421]	-	1076	1161	1056	14	12	14	11.8503	12.2952	11.1713	0.142179	0.11896	0.131799
ENSMUSG00000079339	346.99	359.479	236.356	0	8.67108	1.82543	314.275	3.49884	6.48925	1.61153e-11	2.47981e-10	Ifit1bl1	19	34592888	34601968	-	2275	protein_coding	interferon induced protein with tetratricpeptide repeats 1B like 1 [Source:MGI Symbol;Acc:MGI:3650685]	-	324	350	230	0	9	2	8.8055	9.14663	6.00427	0	0.220167	0.0464627
ENSMUSG00000035692	2532.81	2425.97	2356.37	35.5252	21.196	28.2942	2438.38	28.3385	6.4296	0	0	Isg15	4	156199424	156200818	-	756	protein_coding	ISG15 ubiquitin-like modifier [Source:MGI Symbol;Acc:MGI:1855694]	-	2365	2362	2293	36	22	31	193.419	185.752	180.134	2.71495	1.61954	2.16718
ENSMUSG00000032623	13.9224	15.4063	14.3869	0	0	0	14.5719	0	6.37616	4.41776e-06	3.85769e-05	Oas1d	5	120914536	120921652	+	2021	protein_coding	2'-5' oligoadenylate synthetase 1D [Source:MGI Symbol;Acc:MGI:2140770]	-	13	15	14	0	0	0	0.397711	0.441265	0.41141	0	0	0
ENSMUSG00000064232	18.2063	5.13542	18.4974	0	0	0	13.9464	0	6.31181	1.06668e-05	8.7121e-05	Gm5414	15	101624028	101628188	-	1659	protein_coding	predicted gene 5414 [Source:MGI Symbol;Acc:MGI:3646939]	-	17	5	18	0	0	0	0.633567	0.179184	0.644377	0	0	0
ENSMUSG00000014030	19.2772	11.2979	10.2764	0	0	0	13.6172	0	6.27691	8.92372e-06	7.4246e-05	Pax5	4	44524757	44710487	-	8853	protein_coding	paired box 5 [Source:MGI Symbol;Acc:MGI:97489]	PAX	18	11	10	0	0	0	0.125711	0.0738715	0.0670847	0	0	0
ENSMUSG00000067297	207.766	221.85	152.09	0.98681	0.963453	5.4763	193.902	2.47552	6.25607	3.15051e-29	1.13246e-27	Ifit1bl2	19	34617049	34640743	-	3367	protein_coding	interferon induced protein with tetratricopeptide repeats 1B like 2 [Source:MGI Symbol;Acc:MGI:2148249]	-	194	216	148	1	1	6	3.56245	3.81404	2.61055	0.0169332	0.016529	0.0941811
ENSMUSG00000000386	221.688	180.767	179.836	4.93405	1.92691	0.912717	194.097	2.59122	6.25213	7.62835e-30	2.80784e-28	Mx1	16	97447035	97462907	-	3785	protein_coding	MX dynamin-like GTPase 1 [Source:MGI Symbol;Acc:MGI:97243]	-	207	176	175	5	2	1	3.38139	2.76453	2.74591	0.0753157	0.0294073	0.0139633
ENSMUSG00000038067	123.16	120.169	117.15	1.97362	2.89036	0	120.16	1.62133	6.23875	2.22299e-19	5.5187e-18	Csf3	11	98701263	98703629	+	1413	protein_coding	colony stimulating factor 3 (granulocyte) [Source:MGI Symbol;Acc:MGI:1339751]	-	115	117	114	2	3	0	5.03206	4.92287	4.79155	0.0806992	0.11816	0
ENSMUSG00000105504	66.3993	82.1667	64.741	0	0	2.73815	71.1023	0.912717	6.22539	4.67023e-12	7.44379e-11	Gbp5	3	142493978	142522344	+	6637	protein_coding	guanylate binding protein 5 [Source:MGI Symbol;Acc:MGI:2429943]	-	62	80	63	0	0	3	0.577577	0.716626	0.563745	0	0	0.0238894
ENSMUSG00000035042	526.911	432.402	466.547	11.8417	3.85381	4.56359	475.286	6.75304	6.15253	2.37866e-71	2.06494e-69	Ccl5	11	83525778	83530518	-	960	protein_coding	chemokine (C-C motif) ligand 5 [Source:MGI Symbol;Acc:MGI:98262]	-	492	421	454	12	4	5	31.6872	26.0727	28.0865	0.712674	0.231889	0.275267
ENSMUSG00000095609	25.703	7.18959	3.08291	0	0	0	11.9918	0	6.09201	5.81123e-05	0.000417773	Gm21188	13	120034605	120052194	-	4572	protein_coding	predicted gene, 21188 [Source:MGI Symbol;Acc:MGI:5434543]	-	24	7	3	0	0	0	0.32456	0.0910262	0.0389698	0	0	0
ENSMUSG00000025746	10.7096	14.3792	9.24872	0	0	0	11.4458	0	6.02786	3.07248e-05	0.000231745	Il6	5	30013114	30019981	+	2428	protein_coding	interleukin 6 [Source:MGI Symbol;Acc:MGI:96559]	-	10	14	9	0	0	0	0.254649	0.34281	0.220144	0	0	0
ENSMUSG00000027398	165.998	176.658	125.372	2.96043	4.81727	0	156.009	2.59257	5.93651	6.25821e-26	1.9677e-24	Il1b	2	129364570	129371139	-	1907	protein_coding	interleukin 1 beta [Source:MGI Symbol;Acc:MGI:96543]	-	155	172	122	3	5	0	5.02541	5.36231	3.79947	0.0896916	0.145918	0
ENSMUSG00000031289	28.9158	7.18959	25.6909	0.98681	0	0	20.5988	0.328937	5.91244	1.42975e-05	0.000114537	Il13ra2	X	147383476	147429192	-	2281	protein_coding	interleukin 13 receptor, alpha 2 [Source:MGI Symbol;Acc:MGI:1277954]	-	27	7	25	1	0	0	0.731861	0.182451	0.650921	0.0249952	0	0
ENSMUSG00000054203	17.1353	21.5688	20.5527	0	0.963453	0	19.7523	0.321151	5.8535	1.10523e-05	9.01088e-05	Ifi205	1	174011998	174031810	-	4177	protein_coding	interferon activated gene 205 [Source:MGI Symbol;Acc:MGI:101847]	-	16	21	20	0	1	0	0.236835	0.298902	0.284367	0	0.0133237	0
ENSMUSG00000026725	117.805	122.223	127.427	0.98681	1.92691	3.65087	122.485	2.1882	5.78525	5.68571e-22	1.58225e-20	Tnn	1	160085029	160153580	-	5817	protein_coding	tenascin N [Source:MGI Symbol;Acc:MGI:2665790]	-	110	119	124	1	2	4	1.16919	1.21625	1.26601	0.00980126	0.0191347	0.0363426
ENSMUSG00000085949	6.42574	10.2708	11.304	0	0	0	9.33352	0	5.73433	0.000136062	0.000914897	Gm14275	2	172288133	172290520	+	430	lincRNA	predicted gene 14275 [Source:MGI Symbol;Acc:MGI:3649537]	-	6	10	11	0	0	0	0.862726	1.38263	1.51928	0	0	0
ENSMUSG00000007682	20.3482	14.3792	19.5251	0	0	0.912717	18.0841	0.304239	5.72531	2.116e-05	0.000163351	Dio2	12	90724552	90738438	-	5815	protein_coding	deiodinase, iodothyronine, type II [Source:MGI Symbol;Acc:MGI:1338833]	-	19	14	19	0	0	1	0.20202	0.143137	0.194052	0	0	0.00908878
ENSMUSG00000045551	9.63861	8.21667	9.24872	0	0	0	9.03467	0	5.68614	0.00015927	0.00105136	Fpr1	17	17876471	17883940	-	1324	protein_coding	formyl peptide receptor 1 [Source:MGI Symbol;Acc:MGI:107443]	-	9	8	9	0	0	0	0.420286	0.359233	0.403709	0	0	0
ENSMUSG00000028270	821.424	876.103	727.566	15.789	20.2325	11.8653	808.364	15.9623	5.66808	6.54152e-132	1.01452e-129	Gbp2	3	142620602	142638008	+	2516	protein_coding	guanylate binding protein 2 [Source:MGI Symbol;Acc:MGI:102772]	-	767	853	708	16	21	13	18.8484	20.1564	16.7123	0.362569	0.464514	0.273079
ENSMUSG00000029379	11.7805	8.21667	6.16581	0	0	0	8.721	0	5.63424	0.000219821	0.00140083	Cxcl3	5	90786103	90789600	+	3498	protein_coding	chemokine (C-X-C motif) ligand 3 [Source:MGI Symbol;Acc:MGI:3037818]	-	11	8	6	0	0	0	0.19443	0.13597	0.10187	0	0	0
ENSMUSG00000043263	191.701	171.523	139.758	1.97362	4.81727	3.65087	167.661	3.48059	5.58412	4.59758e-30	1.71515e-28	Ifi209	1	173630917	173647928	+	3547	protein_coding	interferon activated gene 209 [Source:MGI Symbol;Acc:MGI:2138243]	-	179	167	136	2	5	4	3.1202	2.79917	2.27715	0.0321477	0.0784511	0.0596011
ENSMUSG00000028037	56.7607	65.7334	59.6029	1.97362	0.963453	0.912717	60.699	1.28326	5.57643	3.70189e-12	5.94845e-11	Ifi44	3	151730922	151749960	-	6129	protein_coding	interferon-induced protein 44 [Source:MGI Symbol;Acc:MGI:2443016]	-	53	64	58	2	1	1	0.534659	0.620819	0.56202	0.0186047	0.00908031	0.00862315
ENSMUSG00000078763	4.28383	13.3521	7.19345	0	0	0	8.27645	0	5.56141	0.000358759	0.00217764	Slfn1	11	83116849	83122670	+	1864	protein_coding	schlafen 1 [Source:MGI Symbol;Acc:MGI:1313259]	-	4	13	7	0	0	0	0.13268	0.414641	0.223031	0	0	0
ENSMUSG00000033355	1445.79	1446.13	1464.38	32.5647	26.0132	37.4214	1452.1	31.9998	5.50019	4.62111e-249	1.82243e-246	Rtp4	16	23520291	23614222	+	2131	protein_coding	receptor transporter protein 4 [Source:MGI Symbol;Acc:MGI:1915025]	-	1350	1408	1425	33	27	41	39.1688	39.282	39.7141	0.8829	0.705133	1.01685
ENSMUSG00000030107	3353.16	3136.71	2909.24	88.8129	67.4417	52.9376	3133.04	69.7308	5.49395	1.28581e-207	3.48e-205	Usp18	6	121245906	121270917	+	2790	protein_coding	ubiquitin specific peptidase 18 [Source:MGI Symbol;Acc:MGI:1344364]	-	3131	3054	2831	90	70	58	69.3856	65.0788	60.2628	1.83916	1.39632	1.0987
ENSMUSG00000070501	27.8449	10.2708	7.19345	0	0.963453	0	15.1031	0.321151	5.46341	0.000111836	0.000763442	Ifi214	1	173519717	173535957	-	8107	protein_coding	interferon activated gene 214 [Source:MGI Symbol;Acc:MGI:3584522]	-	26	10	7	0	1	0	0.198291	0.0733355	0.0512804	0	0.00686484	0
ENSMUSG00000066363	10.7096	6.1625	5.13818	0	0	0	7.33675	0	5.38454	0.00068059	0.00386274	Serpina3f	12	104214544	104221129	+	2290	protein_coding	serine (or cysteine) peptidase inhibitor, clade A, member 3F [Source:MGI Symbol;Acc:MGI:2182838]	-	10	6	5	0	0	0	0.269994	0.155772	0.129673	0	0	0
ENSMUSG00000041481	8.56765	12.325	19.5251	0	0.963453	0	13.4726	0.321151	5.30225	0.000165447	0.00108642	Serpina3g	12	104236245	104241939	+	2105	protein_coding	serine (or cysteine) peptidase inhibitor, clade A, member 3G [Source:MGI Symbol;Acc:MGI:105046]	-	8	12	19	0	1	0	0.234979	0.338925	0.536062	0	0.0264386	0
ENSMUSG00000058354	17.1353	6.1625	16.4422	0.98681	0	0	13.2467	0.328937	5.27569	0.000201971	0.00130028	Krt6a	15	101689910	101694307	-	2418	protein_coding	keratin 6A [Source:MGI Symbol;Acc:MGI:1100845]	-	16	6	16	1	0	0	0.409123	0.147526	0.392986	0.023579	0	0
ENSMUSG00000028268	1079.52	997.298	1052.3	22.6966	32.7574	25.5561	1043.04	27.0034	5.27106	7.00507e-186	1.63883e-183	Gbp3	3	142560026	142573209	+	3265	protein_coding	guanylate binding protein 3 [Source:MGI Symbol;Acc:MGI:1926263]	-	1008	971	1024	23	34	28	19.0883	17.6811	18.6265	0.40163	0.579544	0.453242
ENSMUSG00000029561	2788.77	2969.3	2705.76	69.0767	97.3088	66.6284	2821.28	77.6713	5.18485	0	0	Oasl2	5	114896936	114912234	+	6374	protein_coding	2'-5' oligoadenylate synthetase-like 2 [Source:MGI Symbol;Acc:MGI:1344390]	-	2604	2891	2633	70	101	73	25.2592	26.9656	24.5331	0.626134	0.88186	0.605294
ENSMUSG00000025481	18.2063	7.18959	7.19345	0	0	0.912717	10.8631	0.304239	4.98826	0.000655157	0.0037322	Urah	7	140835018	140837966	+	1427	protein_coding	urate (5-hydroxyiso-) hydrolase [Source:MGI Symbol;Acc:MGI:1916142]	-	17	7	7	0	0	1	0.736572	0.291641	0.291332	0	0	0.0370366
ENSMUSG00000103588	31.0577	32.8667	26.7185	1.97362	0.963453	0	30.2143	0.979025	4.98055	2.81812e-07	2.9291e-06	Gm18445	1	173986926	174001972	-	774	unprocessed_pseudogene	predicted gene, 18445 [Source:MGI Symbol;Acc:MGI:5010630]	-	29	32	26	2	1	0	2.31658	2.45801	1.99501	0.147323	0.0719034	0
ENSMUSG00000037921	333.067	346.127	251.771	5.92086	6.74417	17.3416	310.322	10.0022	4.9361	3.63107e-55	2.36414e-53	Ddx60	8	61928087	62038244	+	8684	protein_coding	DEAD (Asp-Glu-Ala-Asp) box polypeptide 60 [Source:MGI Symbol;Acc:MGI:2384570]	-	311	337	245	6	7	19	2.21427	2.3072	1.67556	0.0393924	0.044861	0.115635
ENSMUSG00000035208	270.952	259.852	229.163	11.8417	7.70763	7.30174	253.322	8.95036	4.82981	7.16546e-50	4.30021e-48	Slfn8	11	83002158	83020810	-	4091	protein_coding	schlafen 8 [Source:MGI Symbol;Acc:MGI:2672859]	-	253	253	223	12	8	8	3.82368	3.67676	3.23735	0.167237	0.108831	0.103351
ENSMUSG00000039236	358.77	311.206	298.014	14.8022	14.4518	6.38902	322.664	11.881	4.77527	1.08424e-61	7.9184e-60	Isg20	7	78913424	78920396	+	1860	protein_coding	interferon-stimulated protein [Source:MGI Symbol;Acc:MGI:1928895]	-	335	303	290	15	15	7	11.1358	9.6851	9.25974	0.45979	0.448816	0.198903
ENSMUSG00000026984	16.0643	18.4875	15.4145	0	0	1.82543	16.6555	0.608478	4.7223	0.000118271	0.000804582	Il1f6	2	24215418	24225702	+	883	protein_coding	interleukin 1 family, member 6 [Source:MGI Symbol;Acc:MGI:1859324]	-	15	18	15	0	0	2	1.05032	1.21195	1.00889	0	0	0.119708
ENSMUSG00000022126	68928.9	67254.5	64394.7	2489.72	2583.98	2634.1	66859.4	2569.27	4.70138	0	0	Acod1	14	103046977	103056573	+	2623	protein_coding	aconitate decarboxylase 1 [Source:MGI Symbol;Acc:MGI:103206]	-	64362	65481	62663	2523	2682	2886	1517.13	1484.2	1418.82	54.8403	56.9051	58.1505
ENSMUSG00000070942	23.561	8.21667	17.4698	0.98681	0.963453	0	16.4158	0.650088	4.68352	0.000155703	0.00102979	Il1rl2	1	40324610	40367562	+	6812	protein_coding	interleukin 1 receptor-like 2 [Source:MGI Symbol;Acc:MGI:1913107]	-	22	8	17	1	1	0	0.199682	0.0698216	0.148214	0.00836964	0.00816988	0
ENSMUSG00000031779	6.42574	8.21667	11.304	0.98681	0	0	8.6488	0.328937	4.6625	0.00189653	0.00960656	Ccl22	8	94745590	94751699	+	2325	protein_coding	chemokine (C-C motif) ligand 22 [Source:MGI Symbol;Acc:MGI:1306779]	-	6	8	11	1	0	0	0.159558	0.20457	0.280985	0.0245221	0	0
ENSMUSG00000039304	136.011	117.088	100.708	5.92086	1.92691	6.38902	117.936	4.7456	4.62965	3.37166e-24	1.003e-22	Tnfsf10	3	27317028	27342427	+	5266	protein_coding	tumor necrosis factor (ligand) superfamily, member 10 [Source:MGI Symbol;Acc:MGI:107414]	-	127	114	98	6	2	7	1.49112	1.28706	1.10525	0.0649608	0.0211368	0.0702543
ENSMUSG00000105096	8.56765	12.325	4.11054	0	0.963453	0	8.3344	0.321151	4.6081	0.00254436	0.0124432	Gbp10	5	105215699	105239533	-	3873	protein_coding	guanylate-binding protein 10 [Source:MGI Symbol;Acc:MGI:4359647]	-	8	12	4	0	1	0	0.127712	0.184208	0.0613375	0	0.0143695	0
ENSMUSG00000045932	5666.43	5793.78	5396.11	229.927	246.644	227.267	5618.77	234.612	4.58231	0	0	Ifit2	19	34550694	34576419	+	3927	protein_coding	interferon-induced protein with tetratricopeptide repeats 2 [Source:MGI Symbol;Acc:MGI:99449]	-	5291	5641	5251	233	256	249	83.3042	85.4023	79.4136	3.3828	3.62802	3.35115
ENSMUSG00000052749	10.7096	6.1625	6.16581	0.98681	0	0	7.67929	0.328937	4.48867	0.00348231	0.0163769	Trim30b	7	104355382	104369884	-	7527	protein_coding	tripartite motif-containing 30B [Source:MGI Symbol;Acc:MGI:4821256]	-	10	6	6	1	0	0	0.0821426	0.0473919	0.0473416	0.00757459	0	0
ENSMUSG00000079363	7.49669	6.1625	9.24872	0	0	0.912717	7.63597	0.304239	4.48196	0.00347332	0.0163458	Gbp4	5	105115767	105139586	-	7494	protein_coding	guanylate binding protein 4 [Source:MGI Symbol;Acc:MGI:97072]	-	7	6	9	0	0	1	0.057753	0.0476006	0.0713251	0	0	0.00705248
ENSMUSG00000041827	10707.4	11247.6	10349.3	541.759	457.64	484.653	10768.1	494.684	4.44504	0	0	Oasl1	5	114923240	114937915	+	2608	protein_coding	2'-5' oligoadenylate synthetase-like 1 [Source:MGI Symbol;Acc:MGI:2180849]	-	9998	10951	10071	549	475	531	237.026	249.644	229.339	12.0018	10.1362	10.7607
ENSMUSG00000029381	9.63861	16.4333	14.3869	0	1.92691	0	13.4863	0.642302	4.40503	0.000525946	0.00306443	Shroom3	5	92683435	92965318	+	13247	protein_coding	shroom family member 3 [Source:MGI Symbol;Acc:MGI:1351655]	-	9	16	14	0	2	0	0.0420064	0.0718087	0.062766	0	0.00840239	0
ENSMUSG00000040296	2879.8	3037.09	2734.54	121.378	148.372	138.733	2883.81	136.161	4.40335	0	0	Ddx58	4	40203773	40239828	-	7050	protein_coding	DEAD (Asp-Glu-Ala-Asp) box polypeptide 58 [Source:MGI Symbol;Acc:MGI:2442858]	-	2689	2957	2661	123	154	152	23.5826	24.9366	22.4166	0.994712	1.21569	1.13949
ENSMUSG00000066677	7.49669	7.18959	6.16581	0	0.963453	0	6.9507	0.321151	4.34597	0.0053112	0.0235032	Ifi208	1	173673675	173698395	+	5258	protein_coding	interferon activated gene 208 [Source:MGI Symbol;Acc:MGI:2442822]	-	7	7	6	0	1	0	0.0823129	0.0791502	0.0677711	0	0.0105845	0
ENSMUSG00000032363	25.703	52.3813	49.3265	0	4.81727	1.82543	42.4702	2.21423	4.25765	2.85629e-09	3.6505e-08	Adamts7	9	90163069	90208071	+	6282	protein_coding	a disintegrin-like and metallopeptidase (reprolysin type) with thrombospondin type 1 motif, 7 [Source:MGI Symbol;Acc:MGI:1347346]	-	24	51	48	0	5	2	0.236213	0.482666	0.453792	0	0.0442958	0.0168263
ENSMUSG00000038058	51.4059	57.5167	29.8014	0.98681	3.85381	2.73815	46.2413	2.52626	4.18684	2.96658e-10	4.12779e-09	Nod1	6	54923949	54972612	-	5079	protein_coding	nucleotide-binding oligomerization domain containing 1 [Source:MGI Symbol;Acc:MGI:1341839]	-	48	56	29	1	4	3	0.584323	0.655517	0.339104	0.0112254	0.0438301	0.0312175
ENSMUSG00000054072	22.4901	23.6229	40.0778	0	1.92691	2.73815	28.7303	1.55502	4.18446	5.67415e-07	5.63861e-06	Iigp1	18	60376029	60392627	+	3121	protein_coding	interferon inducible GTPase 1 [Source:MGI Symbol;Acc:MGI:1926259]	-	21	23	39	0	2	3	0.416021	0.438136	0.742138	0	0.0356637	0.0508023
ENSMUSG00000073489	1789.57	1708.04	1505.49	99.6678	90.5646	94.9226	1667.7	95.0517	4.13323	5.29309e-275	2.51933e-272	Ifi204	1	173747293	173766943	-	3561	protein_coding	interferon activated gene 204 [Source:MGI Symbol;Acc:MGI:96429]	-	1671	1663	1465	101	94	104	29.0131	27.7648	24.4331	1.61708	1.46908	1.54354
ENSMUSG00000043953	488.356	462.188	422.358	23.6834	41.4285	19.1671	457.634	28.093	4.03035	6.23162e-81	6.18813e-79	Ccrl2	9	111054486	111057519	-	2598	protein_coding	chemokine (C-C motif) receptor-like 2 [Source:MGI Symbol;Acc:MGI:1920904]	-	456	450	411	24	43	21	10.8522	10.2979	9.39542	0.526688	0.921128	0.427204
ENSMUSG00000034422	4758.26	5604.8	4998.42	299.99	343.953	297.546	5120.49	313.83	4.02878	0	0	Parp14	16	35832874	35871544	-	9306	protein_coding	poly (ADP-ribose) polymerase family, member 14 [Source:MGI Symbol;Acc:MGI:1919489]	-	4443	5457	4864	304	357	326	29.5191	34.863	31.0416	1.86248	2.13499	1.85144
ENSMUSG00000070388	8.56765	9.24375	12.3316	0	0	1.82543	10.0477	0.608478	3.99845	0.00286717	0.0138231	Fbxo39	11	72314444	72319416	+	1708	protein_coding	F-box protein 39 [Source:MGI Symbol;Acc:MGI:3505735]	-	8	9	12	0	0	2	0.289596	0.313277	0.41726	0	0	0.0618867
ENSMUSG00000027360	84.6056	78.0584	90.4319	2.96043	9.63453	3.65087	84.3653	5.41528	3.96405	1.24779e-17	2.79598e-16	Hdc	2	126593667	126619299	-	6389	protein_coding	histidine decarboxylase [Source:MGI Symbol;Acc:MGI:96062]	-	79	76	88	3	10	4	0.764512	0.707221	0.818019	0.0267713	0.0871079	0.0330889
ENSMUSG00000025498	2402.16	2557.44	2302.93	173.679	148.372	145.122	2420.84	155.724	3.96054	0	0	Irf7	7	141262706	141266481	-	3776	protein_coding	interferon regulatory factor 7 [Source:MGI Symbol;Acc:MGI:1859212]	IRF	2243	2490	2241	176	154	159	36.7272	39.205	35.2471	2.65743	2.26976	2.22546
ENSMUSG00000021367	80.3217	74.9771	92.4872	5.92086	4.81727	5.4763	82.5953	5.40481	3.9344	8.11512e-18	1.84535e-16	Edn1	13	42301476	42307990	+	2139	protein_coding	endothelin 1 [Source:MGI Symbol;Acc:MGI:95283]	-	75	73	90	6	5	6	2.16791	2.02902	2.49888	0.159927	0.130092	0.14825
ENSMUSG00000000204	329.855	410.834	450.104	29.6043	21.196	28.2942	396.931	26.3648	3.91232	7.17247e-70	6.11121e-68	Slfn4	11	83175186	83190216	+	3964	protein_coding	schlafen 4 [Source:MGI Symbol;Acc:MGI:1329010]	-	308	400	438	30	22	31	4.80405	5.9993	6.56227	0.431488	0.308873	0.413317
ENSMUSG00000026875	545.117	561.815	565.2	43.4196	27.9401	40.1596	557.377	37.1731	3.90626	1.57227e-105	2.02823e-103	Traf1	2	34941750	34961772	-	8819	protein_coding	TNF receptor-associated factor 1 [Source:MGI Symbol;Acc:MGI:101836]	-	509	547	550	44	29	44	3.56852	3.68759	3.70388	0.284456	0.183008	0.263687
ENSMUSG00000017830	1110.58	1126.71	1074.91	92.7602	64.5514	69.3665	1104.07	75.5593	3.87239	2.24003e-195	5.62167e-193	Dhx58	11	100694884	100704271	-	3272	protein_coding	DEXH (Asp-Glu-X-His) box polypeptide 58 [Source:MGI Symbol;Acc:MGI:1931560]	-	1037	1097	1046	94	67	76	19.5955	19.9328	18.9859	1.63793	1.1396	1.2276
ENSMUSG00000024401	3887.57	3877.24	4011.89	241.768	268.803	293.895	3925.57	268.156	3.86944	0	0	Tnf	17	35199381	35202007	-	1639	protein_coding	tumor necrosis factor [Source:MGI Symbol;Acc:MGI:104798]	-	3630	3775	3904	245	279	322	136.936	136.934	141.464	8.52253	9.47361	10.3832
ENSMUSG00000050578	127.444	112.979	105.846	11.8417	9.63453	2.73815	115.423	8.07147	3.85397	9.88003e-23	2.80605e-21	Mmp13	9	7272514	7283331	+	2673	protein_coding	matrix metallopeptidase 13 [Source:MGI Symbol;Acc:MGI:1340026]	-	119	110	103	12	10	3	2.75257	2.44663	2.28851	0.255955	0.208205	0.0593168
ENSMUSG00000090222	157.431	164.333	153.118	11.8417	16.3787	5.4763	158.294	11.2322	3.82708	6.85147e-31	2.61246e-29	Ifi203-ps	1	173776529	173798270	-	2556	unprocessed_pseudogene	interferon activated gene 203, pseudogene [Source:MGI Symbol;Acc:MGI:3840117]	-	147	160	149	12	17	6	3.55588	3.72163	3.4621	0.267671	0.370151	0.124064
ENSMUSG00000040483	741.102	790.855	735.787	44.4065	48.1727	66.6284	755.914	53.0692	3.82634	2.34015e-135	3.71277e-133	Xaf1	11	72301629	72313733	+	4689	protein_coding	XIAP associated factor 1 [Source:MGI Symbol;Acc:MGI:3772572]	-	692	770	716	45	50	73	9.12465	9.76304	9.06873	0.547159	0.593445	0.822807
ENSMUSG00000108382	7.49669	2.05417	16.4422	0	0.963453	0.912717	8.66434	0.62539	3.7763	0.00791579	0.0330795	4930448A20Rik	7	126740629	126742181	+	1034	lincRNA	RIKEN cDNA 4930448A20 gene [Source:MGI Symbol;Acc:MGI:1921243]	-	7	2	16	0	1	1	0.41857	0.114996	0.918995	0	0.0538232	0.0511134
ENSMUSG00000087477	64.2574	69.8417	65.7687	5.92086	4.81727	4.56359	66.6226	5.10057	3.71081	1.6074e-14	3.02687e-13	Gm13822	5	114917318	114923277	-	346	antisense	predicted gene 13822 [Source:MGI Symbol;Acc:MGI:3650351]	-	60	68	64	6	5	5	10.7217	11.6844	10.9854	0.988681	0.804238	0.763747
ENSMUSG00000026535	3310.33	3052.49	2794.14	257.557	226.412	221.79	3052.32	235.253	3.69889	0	0	Ifi202b	1	173962568	173982744	-	1697	protein_coding	interferon activated gene 202B [Source:MGI Symbol;Acc:MGI:1347083]	-	3091	2972	2719	261	235	243	112.618	104.122	95.1571	8.76879	7.70684	7.56798
ENSMUSG00000045664	210.978	219.796	222.997	10.8549	22.1594	17.3416	217.924	16.7853	3.69517	7.32581e-42	3.80144e-40	Cdc42ep2	19	5917556	5924816	-	1491	protein_coding	CDC42 effector protein (Rho GTPase binding) 2 [Source:MGI Symbol;Acc:MGI:1929744]	-	197	214	217	11	23	19	8.16919	8.53317	8.64362	0.420626	0.858501	0.67349
ENSMUSG00000064246	10.7096	16.4333	21.5803	0	1.92691	1.82543	16.2411	1.25078	3.68327	0.000205075	0.00131632	Chil1	1	134182176	134190181	+	2804	protein_coding	chitinase-like 1 [Source:MGI Symbol;Acc:MGI:1340899]	-	10	16	21	0	2	2	0.220502	0.339247	0.44479	0	0.0396956	0.0376971
ENSMUSG00000054404	4008.59	4416.46	3881.38	336.502	338.172	294.808	4102.14	323.161	3.66759	0	0	Slfn5	11	82951349	82964840	+	6326	protein_coding	schlafen 5 [Source:MGI Symbol;Acc:MGI:1329004]	-	3743	4300	3777	341	351	323	36.5831	40.4123	35.4594	3.07331	3.08794	2.69854
ENSMUSG00000069874	586.884	662.469	599.111	48.3537	47.2092	52.9376	616.155	49.5002	3.6365	3.10517e-112	4.12122e-110	Irgm2	11	58199618	58222782	+	3690	protein_coding	immunity-related GTPase family M member 2 [Source:MGI Symbol;Acc:MGI:1926262]	-	548	645	583	49	49	58	9.18215	10.3922	9.3833	0.757096	0.739027	0.830725
ENSMUSG00000090231	7.49669	5.13542	10.2764	0	0.963453	0.912717	7.63616	0.62539	3.59329	0.0101643	0.0406896	Cfb	17	34856374	34862518	-	2825	protein_coding	complement factor B [Source:MGI Symbol;Acc:MGI:105975]	-	7	5	10	0	1	1	0.153204	0.105227	0.21023	0	0.0197003	0.0187084
ENSMUSG00000035356	1146.99	1244.83	1032.77	70.0635	108.87	104.962	1141.53	94.6321	3.5891	2.61085e-161	4.86994e-159	Nfkbiz	16	55811375	55838899	-	5018	protein_coding	nuclear factor of kappa light polypeptide gene enhancer in B cells inhibitor, zeta [Source:MGI Symbol;Acc:MGI:1931595]	-	1071	1212	1005	71	113	115	13.1962	14.3597	11.8946	0.806694	1.25325	1.21122
ENSMUSG00000078853	1092.38	1067.14	1018.39	78.9448	100.199	86.7081	1059.3	88.6174	3.57882	2.43693e-184	5.60615e-182	Igtp	11	58199556	58207591	+	2022	protein_coding	interferon gamma induced GTPase [Source:MGI Symbol;Acc:MGI:107729]	-	1020	1039	991	80	104	95	31.1896	30.5498	29.1076	2.25575	2.86248	2.48312
ENSMUSG00000030157	24.632	25.6771	40.0778	0	3.85381	3.65087	30.129	2.50156	3.57489	8.45682e-07	8.1572e-06	Clec2d	6	129180615	129186534	+	1213	protein_coding	C-type lectin domain family 2, member d [Source:MGI Symbol;Acc:MGI:2135589]	-	23	25	39	0	4	4	1.17235	1.22533	1.90949	0	0.183523	0.174283
ENSMUSG00000042677	1409.38	1325.97	1370.87	105.589	112.724	129.606	1368.74	115.973	3.55816	5.05162e-233	1.58472e-230	Zc3h12a	4	125118423	125127840	-	2882	protein_coding	zinc finger CCCH type containing 12A [Source:MGI Symbol;Acc:MGI:2385891]	-	1316	1291	1334	107	117	142	28.2327	26.6322	27.49	2.11676	2.25934	2.60405
ENSMUSG00000090103	11.7805	20.5417	22.608	0.98681	2.89036	0.912717	18.3101	1.59663	3.5256	9.51834e-05	0.000657566	Gm16094	1	85599286	85599839	+	427	antisense	predicted gene 16094 [Source:MGI Symbol;Acc:MGI:3801967]	-	11	20	22	1	3	1	1.59278	2.78469	3.05991	0.133522	0.391006	0.123773
ENSMUSG00000028654	11.7805	15.4063	27.7462	0	4.81727	0	18.311	1.60576	3.52173	0.00026448	0.00165636	Mycl	4	122995652	123002485	+	4038	protein_coding	v-myc avian myelocytomatosis viral oncogene lung carcinoma derived [Source:MGI Symbol;Acc:MGI:96799]	bHLH	11	15	27	0	5	0	0.168429	0.220851	0.39711	0	0.0689119	0
ENSMUSG00000026896	1283.01	1302.34	1215.69	98.681	120.432	114.09	1267.01	111.067	3.51057	6.44863e-215	1.78021e-212	Ifih1	2	62595798	62646255	-	8165	protein_coding	interferon induced with helicase C domain 1 [Source:MGI Symbol;Acc:MGI:1918836]	-	1198	1268	1183	100	125	125	9.07175	9.23289	8.60483	0.698273	0.852009	0.809113
ENSMUSG00000089844	50.3349	50.3271	40.0778	2.96043	3.85381	5.4763	46.9133	4.09685	3.50871	2.953e-10	4.11304e-09	A530032D15Rik	1	85083069	85109853	-	1603	protein_coding	RIKEN cDNA A530032D15Rik gene [Source:MGI Symbol;Acc:MGI:3037746]	-	47	49	39	3	4	6	1.81282	1.81734	1.44492	0.106701	0.138873	0.197821
ENSMUSG00000058163	51.4059	44.1646	31.8567	2.96043	1.92691	6.38902	42.4757	3.75879	3.48356	5.25223e-09	6.51948e-08	Gm5431	11	48887422	48902214	-	3862	protein_coding	predicted gene 5431 [Source:MGI Symbol;Acc:MGI:3645205]	-	48	43	31	3	2	7	0.768456	0.661958	0.47672	0.0442884	0.0288209	0.0957947
ENSMUSG00000090215	160.643	154.063	150.035	11.8417	14.4518	16.4289	154.914	14.2408	3.43908	4.7234e-30	1.75733e-28	Trim34b	7	104329471	104336909	+	1850	protein_coding	tripartite motif-containing 34B [Source:MGI Symbol;Acc:MGI:4821264]	-	150	150	146	12	15	18	5.01314	4.82052	4.687	0.36982	0.451242	0.514229
ENSMUSG00000055435	32.1287	15.4063	24.6633	1.97362	4.81727	0	24.0661	2.26363	3.42533	1.99964e-05	0.000155062	Maf	8	115682942	115707794	-	8241	protein_coding	avian musculoaponeurotic fibrosarcoma oncogene homolog [Source:MGI Symbol;Acc:MGI:96909]	TF_bZIP	30	15	24	2	5	0	0.225077	0.108215	0.17296	0.0138367	0.0337661	0
ENSMUSG00000057596	11.7805	16.4333	12.3316	0	2.89036	0.912717	13.5152	1.26769	3.41198	0.000920821	0.00505171	Trim30d	7	104470014	104507849	-	3758	protein_coding	tripartite motif-containing 30D [Source:MGI Symbol;Acc:MGI:3035181]	-	11	16	12	0	3	1	0.180978	0.253127	0.189644	0	0.0444278	0.0140637
ENSMUSG00000039997	2422.5	2223.64	2031.64	182.56	270.73	188.02	2225.93	213.77	3.38046	5.55929e-71	4.79593e-69	Ifi203	1	173920407	173942672	-	6706	protein_coding	interferon activated gene 203 [Source:MGI Symbol;Acc:MGI:96428]	-	2262	2165	1977	185	281	206	20.8554	19.1941	17.5088	1.57286	2.33203	1.62353
ENSMUSG00000078606	174.566	182.821	183.947	13.8153	16.3787	21.9052	180.445	17.3664	3.37107	9.05089e-34	3.7404e-32	Gm4070	7	105895139	105953967	-	9275	protein_coding	predicted gene 4070 [Source:MGI Symbol;Acc:MGI:3782245]	-	163	178	179	14	17	24	1.08659	1.14099	1.14618	0.0860588	0.102006	0.136758
ENSMUSG00000055333	9.63861	4.10834	15.4145	2.96043	0	0	9.72049	0.98681	3.33135	0.0078006	0.0326818	Fat2	11	55250609	55336564	-	14528	protein_coding	FAT atypical cadherin 2 [Source:MGI Symbol;Acc:MGI:2685369]	-	9	4	15	3	0	0	0.0383025	0.0163692	0.0613196	0.0117733	0	0
ENSMUSG00000090881	18.2063	16.4333	13.3593	3.94724	0	0.912717	15.9996	1.61999	3.32196	0.000423275	0.0025325	Gm6904	14	59244441	59260216	-	898	protein_coding	predicted gene 6904 [Source:MGI Symbol;Acc:MGI:3644962]	-	17	16	13	4	0	1	1.17048	1.0593	0.859767	0.25396	0	0.0588544
ENSMUSG00000032690	881.397	965.459	934.121	81.9052	109.834	88.5336	926.992	93.4242	3.31082	5.22392e-148	9.1273e-146	Oas2	5	120730333	120749853	-	4451	protein_coding	2'-5' oligoadenylate synthetase 2 [Source:MGI Symbol;Acc:MGI:2180852]	-	823	940	909	83	114	97	11.4323	12.5558	12.1289	1.06317	1.4254	1.15178
ENSMUSG00000038151	23.561	29.7854	30.8291	2.96043	3.85381	1.82543	28.0585	2.87989	3.29172	1.718e-06	1.59151e-05	Prdm1	10	44437177	44528501	-	5579	protein_coding	PR domain containing 1, with ZNF domain [Source:MGI Symbol;Acc:MGI:99655]	zf-C2H2	22	29	30	3	4	2	0.243813	0.309041	0.319359	0.0306582	0.0399019	0.0189465
ENSMUSG00000070327	9258.42	13795.8	14365.3	1012.47	1554.05	1316.14	12473.2	1294.22	3.26864	1.48195e-37	6.84126e-36	Rnf213	11	119393100	119487418	+	16888	protein_coding	ring finger protein 213 [Source:MGI Symbol;Acc:MGI:1289196]	-	8645	13432	13979	1026	1613	1442	31.6502	47.2865	49.16	3.46378	5.31553	4.51276
ENSMUSG00000001348	91.0313	98.6001	83.2385	11.8417	10.598	6.38902	90.9566	9.60958	3.25025	2.26983e-17	5.00487e-16	Acp5	9	22126727	22135711	-	2030	protein_coding	acid phosphatase 5, tartrate resistant [Source:MGI Symbol;Acc:MGI:87883]	-	85	96	81	12	11	7	2.58889	2.81157	2.36975	0.337028	0.301569	0.182246
ENSMUSG00000054065	20.3482	13.3521	11.304	0	1.92691	2.73815	15.0014	1.55502	3.24842	0.000655641	0.00373342	Pkp3	7	141078218	141090510	+	3616	protein_coding	plakophilin 3 [Source:MGI Symbol;Acc:MGI:1891830]	-	19	13	11	0	2	3	0.324874	0.213742	0.180667	0	0.0307817	0.0438479
ENSMUSG00000079138	91.0313	65.7334	53.437	17.7626	1.92691	2.73815	70.0672	7.47588	3.23469	0.000347082	0.00211888	Gm8818	1	153305432	153306478	+	1047	processed_pseudogene	predicted pseudogene 8818 [Source:MGI Symbol;Acc:MGI:3645903]	-	85	64	52	18	2	3	5.01952	3.63419	2.94965	0.980183	0.10631	0.151436
ENSMUSG00000029298	97.457	96.5459	65.7687	10.8549	8.67108	8.21446	86.5905	9.24682	3.22992	4.98626e-16	1.01214e-14	Gbp9	5	105077630	105139539	-	5173	protein_coding	guanylate-binding protein 9 [Source:MGI Symbol;Acc:MGI:3605620]	-	91	94	64	11	9	9	1.08765	1.08034	0.73477	0.121236	0.0968257	0.0919508
ENSMUSG00000026815	21.4191	14.3792	8.22108	2.96043	0.963453	0.912717	14.6731	1.6122	3.198	0.000844028	0.00468514	Gfi1b	2	28609450	28621982	-	1830	protein_coding	growth factor independent 1B [Source:MGI Symbol;Acc:MGI:1276578]	zf-C2H2	20	14	8	3	1	1	0.675724	0.454832	0.259629	0.0934655	0.0304116	0.0288805
ENSMUSG00000029605	146.721	145.846	158.256	13.8153	14.4518	20.9925	150.274	16.4199	3.18821	3.04386e-27	1.00754e-25	Oas1b	5	120812635	120824163	+	1992	polymorphic_pseudogene	2'-5' oligoadenylate synthetase 1B [Source:MGI Symbol;Acc:MGI:97430]	-	137	142	154	14	15	23	4.25228	4.23812	4.5914	0.4007	0.419076	0.610231
ENSMUSG00000028525	356.628	420.077	439.828	52.3009	51.063	31.9451	405.511	45.103	3.17437	5.44911e-61	3.9174e-59	Pde4b	4	102087543	102607259	+	10560	protein_coding	phosphodiesterase 4B, cAMP specific [Source:MGI Symbol;Acc:MGI:99557]	-	333	409	428	53	53	35	1.94971	2.30268	2.4071	0.28615	0.27932	0.17517
ENSMUSG00000046879	4192.79	4029.25	3709.76	427.289	448.006	449.057	3977.27	441.451	3.17093	0	0	Irgm1	11	48861968	48871683	-	5810	protein_coding	immunity-related GTPase family M member 1 [Source:MGI Symbol;Acc:MGI:107567]	-	3915	3923	3610	433	465	492	41.6626	40.1436	36.9016	4.24906	4.45417	4.47553
ENSMUSG00000072620	8924.28	8674.75	8216.97	982.863	893.121	1019.51	8605.33	965.163	3.15585	0	0	Slfn2	11	83065112	83070678	+	1664	protein_coding	schlafen 2 [Source:MGI Symbol;Acc:MGI:1313258]	-	8333	8446	7996	996	927	1117	309.627	301.767	285.386	34.1261	31.0039	35.4777
ENSMUSG00000021990	371.622	398.509	348.368	44.4065	47.2092	37.4214	372.833	43.0124	3.11811	3.22959e-62	2.39667e-60	Spata13	14	60634001	60764556	+	9102	protein_coding	spermatogenesis associated 13 [Source:MGI Symbol;Acc:MGI:104838]	-	347	388	339	45	49	41	2.35713	2.53437	2.21196	0.281875	0.299605	0.238069
ENSMUSG00000069662	259.171	311.206	241.494	17.7626	28.9036	47.4613	270.624	31.3758	3.09909	8.87271e-36	3.82719e-34	Marcks	10	37133375	37138920	-	4048	protein_coding	myristoylated alanine rich protein kinase C substrate [Source:MGI Symbol;Acc:MGI:96907]	-	242	303	235	18	30	52	3.69628	4.45017	3.44779	0.253521	0.41245	0.67892
ENSMUSG00000028965	64.2574	59.5709	55.4923	9.8681	6.74417	4.56359	59.7735	7.05862	3.0907	1.53599e-11	2.36885e-10	Tnfrsf9	4	150914562	150946102	+	2722	protein_coding	tumor necrosis factor receptor superfamily, member 9 [Source:MGI Symbol;Acc:MGI:1101059]	-	60	58	54	10	7	5	1.36287	1.26682	1.1782	0.209456	0.14312	0.0970817
ENSMUSG00000028599	7915.44	8226.94	7950.82	978.916	947.075	985.735	8031.07	970.575	3.04857	0	0	Tnfrsf1b	4	145213463	145246870	-	3818	protein_coding	tumor necrosis factor receptor superfamily, member 1b [Source:MGI Symbol;Acc:MGI:1314883]	-	7391	8010	7737	992	983	1080	119.69	124.73	120.351	14.8135	14.3287	14.9501
ENSMUSG00000026981	22765.3	21909.8	21328.6	2813.4	2696.71	2772.84	22001.2	2760.98	2.99433	0	0	Il1rn	2	24336853	24351494	+	5535	protein_coding	interleukin 1 receptor antagonist [Source:MGI Symbol;Acc:MGI:96547]	-	21257	21332	20755	2851	2799	3038	237.451	229.133	222.699	29.3671	28.1433	29.0085
ENSMUSG00000060044	18.2063	23.6229	25.6909	3.94724	0.963453	3.65087	22.5067	2.85385	2.97827	4.84421e-05	0.00035229	Tmem26	10	68723646	68782650	+	5282	protein_coding	transmembrane protein 26 [Source:MGI Symbol;Acc:MGI:2143537]	-	17	23	25	4	1	4	0.198994	0.258883	0.281096	0.043176	0.0105364	0.0400237
ENSMUSG00000090272	427.312	519.704	438.8	43.4196	61.661	70.2792	461.939	58.4533	2.97804	9.30034e-64	7.17165e-62	Mndal	1	173849126	173942491	-	3628	protein_coding	myeloid nuclear differentiation antigen like [Source:MGI Symbol;Acc:MGI:3780953]	-	399	506	427	44	64	77	6.7998	8.29197	6.98995	0.691459	0.981755	1.12171
ENSMUSG00000015396	25.703	13.3521	20.5527	1.97362	1.92691	3.65087	19.8693	2.51713	2.97066	0.000140506	0.000940542	Cd83	13	43784775	43803132	+	2572	protein_coding	CD83 antigen [Source:MGI Symbol;Acc:MGI:1328316]	-	24	13	20	2	2	4	0.57694	0.300502	0.46182	0.0443343	0.0432762	0.0821948
ENSMUSG00000096802	69.6122	69.8417	69.8792	13.8153	4.81727	8.21446	69.7777	8.94902	2.96812	2.00362e-12	3.26903e-11	Gm15433	1	84963669	84964559	+	891	processed_pseudogene	predicted pseudogene 15433 [Source:MGI Symbol;Acc:MGI:3705860]	-	65	68	68	14	5	9	4.51051	4.53739	4.53257	0.895842	0.312308	0.533851
ENSMUSG00000030921	2633.48	2599.55	2466.33	311.832	319.866	354.134	2566.45	328.611	2.96385	0	0	Trim30a	7	104409025	104465193	-	4111	protein_coding	tripartite motif-containing 30A [Source:MGI Symbol;Acc:MGI:98178]	-	2459	2531	2400	316	332	388	36.9829	36.6032	34.6719	4.38249	4.4945	4.98815
ENSMUSG00000039981	28.9158	31.8396	13.3593	5.92086	1.92691	1.82543	24.7049	3.2244	2.94946	4.91856e-05	0.000357509	Zc3h12d	10	7832470	7870396	+	4092	protein_coding	zinc finger CCCH type containing 12D [Source:MGI Symbol;Acc:MGI:3045313]	-	27	31	13	6	2	2	0.407961	0.450402	0.188678	0.0835982	0.027201	0.0258315
ENSMUSG00000022346	471.221	457.052	408.999	50.3273	73.2224	50.1995	445.757	57.9164	2.94516	2.14173e-64	1.67968e-62	Myc	15	61985391	61990374	+	2717	protein_coding	myelocytomatosis oncogene [Source:MGI Symbol;Acc:MGI:97250]	bHLH	440	445	398	51	76	55	10.0127	9.73744	8.69976	1.07019	1.55673	1.06986
ENSMUSG00000097418	19.2772	38.0021	30.8291	2.96043	5.78072	2.73815	29.3695	3.82643	2.94443	5.73119e-06	4.91352e-05	Mir155hg	16	84703167	84715245	+	1433	lincRNA	Mir155 host gene (non-protein coding) [Source:MGI Symbol;Acc:MGI:5477161]	-	18	37	30	3	6	3	0.776634	1.53508	1.24334	0.119359	0.233021	0.110645
ENSMUSG00000047735	1615	1655.66	1655.52	193.415	229.302	221.79	1642.06	214.836	2.93312	4.19238e-232	1.28594e-229	Samd9l	6	3372257	3399572	-	5427	protein_coding	sterile alpha motif domain containing 9-like [Source:MGI Symbol;Acc:MGI:1343184]	-	1508	1612	1611	196	238	243	17.1803	17.6596	17.6299	2.0591	2.44066	2.36648
ENSMUSG00000106734	461.582	447.809	494.293	48.3537	78.0397	58.4139	467.894	61.6024	2.92453	7.84222e-67	6.4051e-65	Gm20559	6	3333194	3346128	-	4690	processed_transcript	predicted gene, 20559 [Source:MGI Symbol;Acc:MGI:5295666]	-	431	436	481	49	81	64	5.68191	5.52698	6.09096	0.595668	0.961175	0.721211
ENSMUSG00000035373	5800.3	5725.99	5220.39	722.345	720.663	769.421	5582.23	737.476	2.91954	0	0	Ccl7	11	82045712	82047525	+	801	protein_coding	chemokine (C-C motif) ligand 7 [Source:MGI Symbol;Acc:MGI:99512]	-	5416	5575	5080	732	748	843	418.058	413.796	376.656	52.1026	51.9708	55.6225
ENSMUSG00000090186	32.1287	24.65	54.4647	8.88129	3.85381	2.73815	37.0811	5.15775	2.85777	1.56497e-06	1.45659e-05	Gm7592	1	85526690	85550577	+	627	transcribed_unprocessed_pseudogene	predicted gene 7592 [Source:MGI Symbol;Acc:MGI:3644077]	-	30	24	53	9	4	3	2.95831	2.27572	5.02021	0.818382	0.355045	0.252877
ENSMUSG00000088544	8.56765	7.18959	11.304	0	2.89036	0.912717	9.02041	1.26769	2.82866	0.0128489	0.0493607	Mir1945	16	11254368	11254445	-	78	miRNA	microRNA 1945 [Source:MGI Symbol;Acc:MGI:3836984]	-	8	7	11	0	3	1	6.34141	5.33553	8.37552	0	2.14051	0.67758
ENSMUSG00000045868	51.4059	46.2188	42.1331	1.97362	4.81727	12.778	46.5859	6.52298	2.81787	9.35462e-08	1.02641e-06	Gvin1	7	106156556	106215326	-	9005	protein_coding	GTPase, very large interferon inducible 1 [Source:MGI Symbol;Acc:MGI:1921808]	-	48	45	41	2	5	14	0.32957	0.2971	0.270404	0.0126627	0.0309013	0.0821675
ENSMUSG00000112249	4.28383	9.24375	13.3593	1.97362	0.963453	0.912717	8.96228	1.28326	2.81438	0.0126339	0.0487112	Gm30262	10	111599177	111611338	+	791	lincRNA	predicted gene, 30262 [Source:MGI Symbol;Acc:MGI:5589421]	-	4	9	13	2	1	1	0.312661	0.676457	0.976069	0.144157	0.0703581	0.0668158
ENSMUSG00000079457	28.9158	20.5417	29.8014	0.98681	1.92691	8.21446	26.4196	3.70939	2.80986	5.17779e-05	0.000374576	Gm7609	1	85199613	85213786	+	2496	transcribed_unprocessed_pseudogene	predicted pseudogene 7609 [Source:MGI Symbol;Acc:MGI:3644536]	-	27	20	29	1	2	9	0.66882	0.476387	0.690029	0.0228421	0.0445939	0.19057
ENSMUSG00000044703	54.6188	44.1646	54.4647	7.89448	11.5614	2.73815	51.0827	7.39802	2.79727	9.95506e-09	1.20959e-07	Phf11a	14	59276913	59297522	-	1354	protein_coding	PHD finger protein 11A [Source:MGI Symbol;Acc:MGI:1918441]	-	51	43	53	8	12	3	2.32885	1.8881	2.32472	0.336862	0.493234	0.1171
ENSMUSG00000052485	88.8894	105.79	88.3767	9.8681	19.2691	11.8653	94.3519	13.6675	2.78767	2.67569e-15	5.25356e-14	Tmem171	13	98686235	98694834	-	1583	protein_coding	transmembrane protein 171 [Source:MGI Symbol;Acc:MGI:2685751]	-	83	103	86	10	20	13	3.24181	3.86839	3.2265	0.360164	0.703136	0.434028
ENSMUSG00000027580	5060.27	6223.1	6319.96	706.556	963.453	899.027	5867.78	856.345	2.77638	1.09899e-65	8.76839e-64	Helz2	2	181227615	181242027	-	11529	protein_coding	helicase with zinc finger 2, transcriptional coactivator [Source:MGI Symbol;Acc:MGI:2385169]	-	4725	6059	6150	716	1000	985	25.3396	31.2452	31.6809	3.54081	4.82724	4.51544
ENSMUSG00000024778	1048.47	974.703	924.872	126.312	150.299	153.337	982.68	143.316	2.77559	2.66465e-129	4.04178e-127	Fas	19	34290659	34327770	+	1801	protein_coding	Fas (TNF receptor superfamily member 6) [Source:MGI Symbol;Acc:MGI:95484]	-	979	949	900	128	156	168	33.6093	31.3276	29.6785	4.05207	4.8206	4.93005
ENSMUSG00000020205	56.7607	86.275	88.3767	12.8285	13.4883	8.21446	77.1375	11.5104	2.75043	2.59425e-12	4.20287e-11	Phlda1	10	111506286	111508645	+	2205	protein_coding	pleckstrin homology like domain, family A, member 1 [Source:MGI Symbol;Acc:MGI:1096880]	-	53	84	86	13	14	9	1.48613	2.26488	2.31635	0.336137	0.353354	0.21572
ENSMUSG00000035352	31.0577	22.5958	10.2764	0.98681	4.81727	3.65087	21.31	3.15165	2.7492	0.000311619	0.00191936	Ccl12	11	82101845	82103400	+	537	protein_coding	chemokine (C-C motif) ligand 12 [Source:MGI Symbol;Acc:MGI:108224]	-	29	22	10	1	5	4	3.33898	2.43569	1.10596	0.106171	0.518187	0.393678
ENSMUSG00000021950	39.6254	40.0563	41.1054	7.89448	2.89036	7.30174	40.2624	6.02886	2.73837	1.94475e-07	2.06487e-06	Anxa8	14	34085981	34100571	+	1880	protein_coding	annexin A8 [Source:MGI Symbol;Acc:MGI:1201374]	-	37	39	40	8	3	8	1.21684	1.23334	1.26362	0.242613	0.0888084	0.224899
ENSMUSG00000046733	51.4059	56.4896	62.6858	6.90767	3.85381	14.6035	56.8604	8.45499	2.73822	3.33026e-09	4.24055e-08	Gprc5a	6	135065651	135084709	+	2083	protein_coding	G protein-coupled receptor, family C, group 5, member A [Source:MGI Symbol;Acc:MGI:1891250]	-	48	55	61	7	4	16	1.42476	1.56981	1.73922	0.191598	0.106871	0.405963
ENSMUSG00000049988	1605.36	1477.97	1529.12	195.388	242.79	259.212	1537.49	232.463	2.72305	4.43032e-173	9.70662e-171	Lrrc25	8	70616155	70621483	+	2039	protein_coding	leucine rich repeat containing 25 [Source:MGI Symbol;Acc:MGI:2445284]	-	1499	1439	1488	198	252	284	45.4543	41.9583	43.341	5.53642	6.87818	7.36134
ENSMUSG00000048852	14.9934	11.2979	5.13818	1.97362	1.92691	0.912717	10.4765	1.60441	2.7136	0.00836845	0.0346876	Gm12185	11	48904656	48992226	-	5587	protein_coding	predicted gene 12185 [Source:MGI Symbol;Acc:MGI:3652173]	-	14	11	5	2	2	1	0.154931	0.117055	0.0531502	0.0204095	0.0199224	0.00945969
ENSMUSG00000025321	17.1353	14.3792	5.13818	1.97362	3.85381	0	12.2176	1.94248	2.66584	0.00746553	0.0314071	Itgb8	12	119158022	119238802	-	11060	protein_coding	integrin beta 8 [Source:MGI Symbol;Acc:MGI:1338035]	-	16	14	5	2	4	0	0.0894448	0.0752571	0.026849	0.0103099	0.0201278	0
ENSMUSG00000107215	70.6831	122.223	140.786	21.7098	22.1594	9.12717	111.231	17.6655	2.66259	1.77305e-13	3.09789e-12	Gm43197	6	3336772	3339354	-	2583	TEC	predicted gene 43197 [Source:MGI Symbol;Acc:MGI:5663334]	-	66	119	137	22	23	10	1.57983	2.73903	3.14999	0.485601	0.495557	0.204612
ENSMUSG00000028435	36.4125	50.3271	36.9949	6.90767	4.81727	8.21446	41.2448	6.64646	2.63071	2.50525e-07	2.62367e-06	Aqp3	4	41092722	41098183	-	1829	protein_coding	aquaporin 3 [Source:MGI Symbol;Acc:MGI:1333777]	-	34	49	36	7	5	9	1.14936	1.59278	1.16897	0.218205	0.152141	0.260066
ENSMUSG00000095457	35.3416	17.4604	41.1054	2.96043	10.598	1.82543	31.3025	5.12795	2.6153	5.22559e-05	0.000377637	Gm8989	7	106323414	106330688	-	7275	unprocessed_pseudogene	predicted gene 8989 [Source:MGI Symbol;Acc:MGI:3704114]	-	33	17	40	3	11	2	0.28046	0.138928	0.326543	0.0235109	0.0841492	0.0145296
ENSMUSG00000039699	59.9736	69.8417	50.3541	9.8681	5.78072	13.6908	60.0565	9.77986	2.61269	1.37282e-09	1.79611e-08	Batf2	19	6140983	6172476	+	2522	protein_coding	basic leucine zipper transcription factor, ATF-like 2 [Source:MGI Symbol;Acc:MGI:1921731]	TF_bZIP	56	68	49	10	6	15	1.37288	1.60302	1.15389	0.226066	0.132403	0.314341
ENSMUSG00000091199	8.56765	12.325	13.3593	0	2.89036	2.73815	11.4173	1.87617	2.59311	0.00781923	0.0327255	Gm2619	1	85156809	85327306	-	764	transcribed_unprocessed_pseudogene	predicted gene 2619 [Source:MGI Symbol;Acc:MGI:3780787]	-	8	12	13	0	3	3	0.647421	0.933818	1.01056	0	0.218534	0.207531
ENSMUSG00000027276	691.838	684.038	742.98	101.641	113.687	135.995	706.285	117.108	2.58949	3.32369e-88	3.61235e-86	Jag1	2	137081456	137116644	-	5827	protein_coding	jagged 1 [Source:MGI Symbol;Acc:MGI:1095416]	-	646	666	723	103	118	149	6.85453	6.79522	7.36897	1.0078	1.12701	1.35144
ENSMUSG00000060509	236.681	264.988	227.107	50.3273	27.9401	44.7231	242.925	40.9969	2.56715	3.33884e-31	1.29093e-29	Xcr1	9	123852315	123862029	-	4453	protein_coding	chemokine (C motif) receptor 1 [Source:MGI Symbol;Acc:MGI:1346338]	-	221	258	221	51	29	49	3.06853	3.44462	2.9475	0.652978	0.36244	0.581566
ENSMUSG00000028716	104.954	96.5459	91.4596	12.8285	11.5614	25.5561	97.6531	16.6487	2.54325	1.06663e-13	1.90709e-12	Pdzk1ip1	4	115088708	115093899	+	1778	protein_coding	PDZK1 interacting protein 1 [Source:MGI Symbol;Acc:MGI:1914432]	-	98	94	89	13	12	28	3.40788	3.14319	2.97284	0.416862	0.375612	0.832304
ENSMUSG00000026222	753.953	750.798	687.488	140.127	131.03	109.526	730.747	126.894	2.52811	1.96161e-89	2.16609e-87	Sp100	1	85649988	85709998	+	7556	protein_coding	nuclear antigen Sp100 [Source:MGI Symbol;Acc:MGI:109561]	SAND	704	731	669	142	136	120	5.76064	5.75175	5.25833	1.07146	1.0017	0.839353
ENSMUSG00000109036	44.9802	49.3	56.52	4.93405	10.598	10.9526	50.2667	8.82821	2.50353	4.16619e-08	4.74472e-07	2210406H18Rik	7	121062852	121063959	-	1108	TEC	RIKEN cDNA 2210406H18 gene [Source:MGI Symbol;Acc:MGI:1917383]	-	42	48	55	5	11	12	2.34369	2.57559	2.94806	0.257283	0.552514	0.572397
ENSMUSG00000040026	5626.8	5573.98	6329.21	1206.87	907.573	982.084	5843.33	1032.18	2.50133	1.36431e-73	1.26387e-71	Saa3	7	46711998	46715700	-	2606	protein_coding	serum amyloid A 3 [Source:MGI Symbol;Acc:MGI:98223]	-	5254	5427	6159	1223	942	1076	124.654	123.811	140.362	26.7567	20.1172	21.8219
ENSMUSG00000061852	32.1287	29.7854	23.6356	8.88129	1.92691	4.56359	28.5166	5.12393	2.4821	5.33082e-05	0.000384437	Gm7582	1	85027954	85041958	-	603	unprocessed_pseudogene	predicted gene 7582 [Source:MGI Symbol;Acc:MGI:3643856]	-	30	29	23	9	2	5	3.07606	2.85927	2.26529	0.850955	0.184588	0.438236
ENSMUSG00000029490	133.87	131.467	153.118	27.6307	27.9401	20.0798	139.485	25.2169	2.47135	1.04474e-19	2.64112e-18	Mfsd7a	5	108441054	108448891	-	2508	protein_coding	major facilitator superfamily domain containing 7A [Source:MGI Symbol;Acc:MGI:2442629]	-	125	128	149	28	29	22	3.08157	3.03429	3.52836	0.636519	0.643518	0.463608
ENSMUSG00000038115	156.36	168.442	151.062	31.5779	31.794	22.8179	158.621	28.7299	2.46863	3.064e-22	8.61353e-21	Ano2	6	125690419	126040126	+	5385	protein_coding	anoctamin 2 [Source:MGI Symbol;Acc:MGI:2387214]	-	146	164	147	32	33	25	1.67632	1.81064	1.62123	0.338802	0.34105	0.245363
ENSMUSG00000017652	336.28	301.963	259.992	35.5252	54.9168	71.1919	299.412	53.878	2.46856	2.70756e-31	1.05274e-29	Cd40	2	165055627	165072948	+	3406	protein_coding	CD40 antigen [Source:MGI Symbol;Acc:MGI:88336]	-	314	294	253	36	57	78	5.70001	5.13189	4.41153	0.602614	0.931367	1.21033
ENSMUSG00000068245	1492.91	1373.21	1306.12	283.215	228.338	246.434	1390.75	252.662	2.46129	4.45763e-140	7.32484e-138	Phf11d	14	59347407	59365470	-	4498	protein_coding	PHD finger protein 11D [Source:MGI Symbol;Acc:MGI:1277133]	-	1394	1337	1271	287	237	270	19.1617	17.672	16.7818	3.63784	2.93237	3.17249
ENSMUSG00000072109	220.617	219.796	236.356	55.2614	29.8671	39.2468	225.59	41.4584	2.44669	1.00668e-27	3.38907e-26	A530040E14Rik	1	85105946	85114035	+	2323	antisense	RIKEN cDNA A530040E14 gene [Source:MGI Symbol;Acc:MGI:3612703]	-	206	214	230	56	31	43	5.48287	5.47695	5.8802	1.37442	0.742682	0.978306
ENSMUSG00000096292	16.0643	16.4333	14.3869	2.96043	3.85381	1.82543	15.6282	2.87989	2.4456	0.00193048	0.00974988	Gm2666	1	85484252	85485142	-	891	processed_pseudogene	predicted gene 2666 [Source:MGI Symbol;Acc:MGI:3780835]	-	15	16	14	3	4	2	1.04089	1.06762	0.933177	0.191966	0.249846	0.118634
ENSMUSG00000013367	7.49669	13.3521	15.4145	2.96043	0.963453	2.73815	12.0878	2.22068	2.44475	0.00740112	0.0312027	Iglon5	7	43472904	43490075	-	2622	protein_coding	IgLON family member 5 [Source:MGI Symbol;Acc:MGI:2686277]	-	7	13	15	3	1	3	0.165065	0.294771	0.33976	0.0652334	0.0212255	0.0604706
ENSMUSG00000073902	7.49669	24.65	19.5251	2.96043	3.85381	2.73815	17.2239	3.18413	2.43904	0.00194721	0.00982718	Gm1966	7	106596743	106604035	-	7293	unprocessed_pseudogene	predicted gene 1966 [Source:MGI Symbol;Acc:MGI:3584360]	-	7	24	19	3	4	3	0.0593447	0.19565	0.154725	0.0234529	0.0305242	0.0217406
ENSMUSG00000031596	89.9603	97.573	71.9345	17.7626	15.4153	15.5162	86.4893	16.2313	2.41481	1.45577e-12	2.39214e-11	Slc7a2	8	40862396	40922308	+	9135	protein_coding	solute carrier family 7 (cationic amino acid transporter, y+ system), member 2 [Source:MGI Symbol;Acc:MGI:99828]	-	84	95	70	18	16	17	0.56854	0.618286	0.455096	0.112343	0.0974769	0.0983549
ENSMUSG00000003541	3163.61	3044.28	3177.45	540.772	575.182	643.466	3128.44	586.473	2.41388	2.24186e-277	1.10516e-274	Ier3	17	35821684	35822923	+	1131	protein_coding	immediate early response 3 [Source:MGI Symbol;Acc:MGI:104814]	-	2954	2964	3092	548	597	705	161.487	155.808	162.364	27.6248	29.3766	32.9444
ENSMUSG00000063234	684.341	575.167	646.383	105.589	127.176	129.606	635.297	120.79	2.39303	6.04176e-71	5.17978e-69	Gpr84	15	103308235	103310612	-	1725	protein_coding	G protein-coupled receptor 84 [Source:MGI Symbol;Acc:MGI:1934129]	-	639	560	629	107	132	142	22.9035	19.3007	21.6558	3.53652	4.25868	4.35066
ENSMUSG00000038037	32.1287	27.7313	34.9396	4.93405	7.70763	5.4763	31.5999	6.03933	2.38756	1.57325e-05	0.000124444	Socs1	16	10782240	10785536	-	2908	protein_coding	suppressor of cytokine signaling 1 [Source:MGI Symbol;Acc:MGI:1354910]	-	30	27	34	5	8	6	0.637848	0.552006	0.694381	0.0980295	0.153104	0.109047
ENSMUSG00000097077	17.1353	21.5688	15.4145	3.94724	2.89036	3.65087	18.0395	3.49616	2.36773	0.0010937	0.0058855	Gm16712	17	55954771	55959381	-	1960	antisense	predicted gene, 16712 [Source:MGI Symbol;Acc:MGI:4439636]	-	16	21	15	4	3	4	0.504724	0.636997	0.454516	0.116355	0.0851835	0.10786
ENSMUSG00000049037	10.7096	17.4604	11.304	1.97362	4.81727	0.912717	13.158	2.56787	2.3656	0.00687328	0.0293358	Clec4a1	6	122921848	122934619	+	1558	protein_coding	C-type lectin domain family 4, member a1 [Source:MGI Symbol;Acc:MGI:3036291]	-	10	17	11	2	5	1	0.396847	0.648718	0.419314	0.0731886	0.178605	0.0339225
ENSMUSG00000039431	216.333	206.444	205.527	51.3141	28.9036	41.985	209.435	40.7342	2.36318	1.4707e-25	4.54139e-24	Mtmr7	8	40551095	40634797	-	4454	protein_coding	myotubularin related protein 7 [Source:MGI Symbol;Acc:MGI:1891693]	-	202	201	200	52	30	46	2.80409	2.683	2.66682	0.665632	0.374853	0.545837
ENSMUSG00000030156	11.7805	13.3521	23.6356	0.98681	4.81727	3.65087	16.2561	3.15165	2.36154	0.00299611	0.0143833	Cd69	6	129267325	129275436	-	6509	protein_coding	CD69 antigen [Source:MGI Symbol;Acc:MGI:88343]	-	11	13	23	1	5	4	0.104489	0.118742	0.209859	0.00875925	0.042751	0.0324789
ENSMUSG00000099693	36.4125	33.8938	36.9949	7.89448	3.85381	9.12717	35.7671	6.95849	2.35814	6.62092e-06	5.63084e-05	Gm29284	1	84990638	84993032	-	255	unprocessed_pseudogene	predicted gene 29284 [Source:MGI Symbol;Acc:MGI:5579990]	-	34	33	36	8	4	10	8.24383	7.69393	8.38448	1.78867	0.872992	2.0726
ENSMUSG00000108068	27.8449	12.325	32.8843	3.94724	3.85381	6.38902	24.3514	4.73003	2.35791	0.000353272	0.00215	Gm44075	6	63783852	63784067	-	216	processed_pseudogene	predicted gene, 44075 [Source:MGI Symbol;Acc:MGI:5690467]	-	26	12	32	4	4	7	7.44235	3.30295	8.79852	1.05581	1.03062	1.71277
ENSMUSG00000063286	3397.07	3976.87	3973.87	681.886	817.008	716.483	3782.6	738.459	2.35691	4.53682e-215	1.278e-212	Gm8995	7	106504239	106511671	-	7433	transcribed_unprocessed_pseudogene	predicted gene 8995 [Source:MGI Symbol;Acc:MGI:3644223]	-	3172	3872	3867	691	848	785	26.3851	30.9703	30.8975	5.30023	6.34925	5.58163
ENSMUSG00000086513	140.295	138.656	118.178	21.7098	33.7209	22.8179	132.377	26.0829	2.34394	3.3434e-17	7.23338e-16	9130208D14Rik	7	105824223	105831515	-	7293	unprocessed_pseudogene	RIKEN cDNA 9130208D14 gene [Source:MGI Symbol;Acc:MGI:1924950]	-	131	135	115	22	35	25	1.11059	1.10053	0.936495	0.171988	0.267087	0.181171
ENSMUSG00000019850	1623.57	1739.88	1663.74	307.885	334.318	356.872	1675.73	333.025	2.32991	2.9051e-172	6.26549e-170	Tnfaip3	10	19000910	19015657	-	7226	protein_coding	tumor necrosis factor, alpha-induced protein 3 [Source:MGI Symbol;Acc:MGI:1196377]	-	1516	1694	1619	312	347	391	12.9715	13.9377	13.3065	2.46172	2.67253	2.85979
ENSMUSG00000060519	3686.23	3597.87	3390.17	683.859	649.368	795.889	3558.09	709.705	2.32457	3.51218e-241	1.21197e-238	Tor3a	1	156653617	156674356	-	3892	protein_coding	torsin family 3, member A [Source:MGI Symbol;Acc:MGI:1353652]	-	3442	3503	3299	693	674	872	54.68	53.5108	50.3411	10.1518	9.63779	11.8413
ENSMUSG00000056144	117.805	105.79	101.736	36.512	8.67108	20.0798	108.444	21.7543	2.32144	3.37601e-11	5.05414e-10	Trim34a	7	104244457	104262234	+	2592	protein_coding	tripartite motif-containing 34A [Source:MGI Symbol;Acc:MGI:2137359]	-	110	103	99	37	9	22	2.6239	2.36253	2.26837	0.813857	0.19324	0.448583
ENSMUSG00000027737	3101.49	3210.66	3314.12	578.271	673.454	683.625	3208.76	645.117	2.31342	6.39815e-254	2.7598e-251	Slc7a11	3	49892526	50443614	-	13922	protein_coding	solute carrier family 7 (cationic amino acid transporter, y+ system), member 11 [Source:MGI Symbol;Acc:MGI:1347355]	-	2896	3126	3225	586	699	749	12.8614	13.3494	13.7576	2.39981	2.79425	2.84339
ENSMUSG00000108732	26.7739	17.4604	12.3316	2.96043	2.89036	5.4763	18.8553	3.7757	2.31105	0.00145475	0.00760605	2310043P16Rik	7	34389732	34393612	+	3881	TEC	RIKEN cDNA 2310043P16 gene [Source:MGI Symbol;Acc:MGI:1917385]	-	25	17	12	3	3	6	0.398278	0.260423	0.183633	0.0440716	0.0430198	0.0817077
ENSMUSG00000034394	42.8383	9.24375	22.608	1.97362	4.81727	8.21446	24.8967	5.00178	2.30301	0.00111815	0.0059984	Lif	11	4257557	4272514	+	4350	protein_coding	leukemia inhibitory factor [Source:MGI Symbol;Acc:MGI:96787]	-	40	9	22	2	5	9	0.56854	0.123006	0.300363	0.0262133	0.0639692	0.109347
ENSMUSG00000028517	1330.13	1360.89	1379.09	271.373	309.269	250.085	1356.7	276.909	2.29374	1.10226e-136	1.76912e-134	Plpp3	4	105157347	105232764	+	3159	protein_coding	phospholipid phosphatase 3 [Source:MGI Symbol;Acc:MGI:1915166]	-	1242	1325	1342	275	321	274	24.3087	24.9368	25.23	4.96323	5.65517	4.58412
ENSMUSG00000062960	13.9224	19.5146	21.5803	1.97362	1.92691	7.30174	18.3391	3.73409	2.28168	0.00215843	0.0107633	Kdr	5	75932827	75978458	-	9030	protein_coding	kinase insert domain protein receptor [Source:MGI Symbol;Acc:MGI:96683]	-	13	19	21	2	2	8	0.0890114	0.125095	0.138116	0.0126277	0.0123263	0.0468228
ENSMUSG00000022906	2722.37	2793.67	2612.25	538.798	597.341	564.972	2709.43	567.037	2.25625	2.83323e-247	1.05695e-244	Parp9	16	35938470	35972605	+	4872	protein_coding	poly (ADP-ribose) polymerase family, member 9 [Source:MGI Symbol;Acc:MGI:1933117]	-	2542	2720	2542	546	620	619	32.2596	33.1922	30.9872	6.3895	7.08231	6.71489
ENSMUSG00000073529	140.295	133.521	175.726	33.5515	26.9767	33.7705	149.847	31.4329	2.25279	2.58019e-18	6.1088e-17	F830208F22Rik	18	77793259	77796743	-	2934	processed_transcript	RIKEN cDNA F830208F22 gene [Source:MGI Symbol;Acc:MGI:3588261]	-	131	130	171	34	28	37	2.76059	2.63425	3.46138	0.660693	0.531115	0.666495
ENSMUSG00000032021	137.082	138.656	134.62	25.6571	32.7574	28.2942	136.786	28.9029	2.24223	7.44376e-18	1.7011e-16	Crtam	9	40969691	41004628	-	5131	protein_coding	cytotoxic and regulatory T cell molecule [Source:MGI Symbol;Acc:MGI:1859822]	-	128	135	131	26	34	31	1.5424	1.56425	1.51629	0.288903	0.36878	0.319312
ENSMUSG00000085894	26.7739	48.2729	42.1331	5.92086	12.5249	6.38902	39.06	8.27826	2.24077	1.19023e-05	9.66968e-05	Gm15832	1	39547570	39552002	-	1832	processed_transcript	predicted gene 15832 [Source:MGI Symbol;Acc:MGI:3834078]	-	25	47	41	6	13	7	0.843733	1.52527	1.32914	0.186727	0.394919	0.201943
ENSMUSG00000040033	1427.58	1650.52	1457.19	299.99	372.856	289.331	1511.77	320.726	2.2376	1.32086e-113	1.77009e-111	Stat2	10	128270559	128292849	+	5926	protein_coding	signal transducer and activator of transcription 2 [Source:MGI Symbol;Acc:MGI:103039]	STAT	1333	1607	1418	304	387	317	13.9078	16.1224	14.2111	2.92478	3.63446	2.82718
ENSMUSG00000032661	3390.65	4091.9	4087.93	796.356	877.706	784.937	3856.83	819.666	2.23469	1.40298e-196	3.58618e-194	Oas3	5	120753098	120777661	-	7069	protein_coding	2'-5' oligoadenylate synthetase 3 [Source:MGI Symbol;Acc:MGI:2180850]	-	3166	3984	3978	807	911	860	27.6913	33.507	33.4211	6.50874	7.17217	6.42978
ENSMUSG00000042726	1688.9	1783.02	1625.72	373.014	357.441	356.872	1699.21	362.443	2.2294	6.17701e-169	1.29184e-166	Trafd1	5	121371725	121385632	-	4486	protein_coding	TRAF type zinc finger domain containing 1 [Source:MGI Symbol;Acc:MGI:1923551]	-	1577	1736	1582	378	371	391	21.7352	23.0073	20.9441	4.80412	4.60262	4.60652
ENSMUSG00000020732	16.0643	11.2979	8.22108	2.96043	1.92691	2.73815	11.8611	2.54183	2.22073	0.0115124	0.0451052	Rab37	11	115091431	115162236	+	5330	protein_coding	RAB37, member RAS oncogene family [Source:MGI Symbol;Acc:MGI:1929945]	-	15	11	8	3	2	3	0.174002	0.122699	0.0891408	0.0320904	0.020883	0.0297474
ENSMUSG00000055994	312.719	302.99	285.683	54.2746	75.1494	64.8029	300.464	64.7423	2.21331	2.40904e-34	1.0107e-32	Nod2	8	88647315	88688474	+	5014	protein_coding	nucleotide-binding oligomerization domain containing 2 [Source:MGI Symbol;Acc:MGI:2429397]	-	292	295	278	55	78	71	3.60072	3.49794	3.29287	0.625402	0.865766	0.748393
ENSMUSG00000073490	2417.15	2640.63	2627.66	501.3	642.623	534.852	2561.82	559.592	2.19481	2.62085e-164	5.24284e-162	Ifi207	1	173723427	173741747	-	3422	protein_coding	interferon activated gene 207 [Source:MGI Symbol;Acc:MGI:2138302]	-	2257	2571	2557	508	667	586	40.7795	44.668	44.3777	8.46379	10.8477	9.05051
ENSMUSG00000055976	13.9224	13.3521	24.6633	2.96043	4.81727	3.65087	17.3126	3.80952	2.18416	0.00287667	0.0138544	Cldn23	8	35824712	35826559	-	1848	protein_coding	claudin 23 [Source:MGI Symbol;Acc:MGI:1919158]	-	13	13	24	3	5	4	0.434942	0.418231	0.771299	0.0925551	0.150577	0.114397
ENSMUSG00000047945	7023.33	6924.6	6605.64	1567.05	1468.3	1503.25	6851.19	1512.87	2.17921	0	0	Marcksl1	4	129513581	129515985	+	1605	protein_coding	MARCKS-like 1 [Source:MGI Symbol;Acc:MGI:97143]	-	6558	6742	6428	1588	1524	1647	252.631	249.74	237.856	56.4101	52.8446	54.2343
ENSMUSG00000091649	458.369	422.131	468.602	88.8129	106.943	103.137	449.701	99.6311	2.17314	2.20269e-49	1.31618e-47	Phf11b	14	59320964	59341351	-	1184	protein_coding	PHD finger protein 11B [Source:MGI Symbol;Acc:MGI:3645789]	-	428	411	456	90	111	113	22.3502	20.6379	22.8732	4.33383	5.21749	5.04408
ENSMUSG00000042485	11.7805	17.4604	9.24872	2.96043	2.89036	2.73815	12.8299	2.86298	2.16509	0.00962633	0.0388476	Mustn1	14	30879200	30881610	+	1236	protein_coding	musculoskeletal, embryonic nuclear protein 1 [Source:MGI Symbol;Acc:MGI:1913425]	-	11	17	9	3	3	3	0.550256	0.81772	0.432452	0.138383	0.135081	0.12828
ENSMUSG00000035164	3248.21	3238.4	3442.58	685.833	738.969	790.413	3309.73	738.405	2.16329	7.29161e-249	2.79573e-246	Zc3h12c	9	52111344	52168572	-	6845	protein_coding	zinc finger CCCH type containing 12C [Source:MGI Symbol;Acc:MGI:3026959]	-	3033	3153	3350	695	767	866	27.3961	27.3858	29.066	5.78885	6.23609	6.68652
ENSMUSG00000020900	12.8515	8.21667	17.4698	3.94724	3.85381	0.912717	12.846	2.90459	2.15601	0.0120614	0.046844	Myh10	11	68691559	68816632	+	10458	protein_coding	myosin, heavy polypeptide 10, non-muscle [Source:MGI Symbol;Acc:MGI:1930780]	-	12	8	17	4	4	1	0.0709452	0.0454795	0.0965415	0.0218068	0.0212864	0.00505367
ENSMUSG00000030966	579.387	630.629	526.149	137.167	116.578	135.995	578.722	129.913	2.15506	1.17529e-57	8.07093e-56	Trim21	7	102557921	102565486	-	3714	protein_coding	tripartite motif-containing 21 [Source:MGI Symbol;Acc:MGI:106657]	-	541	614	512	139	121	149	9.00628	9.82881	8.18732	2.1338	1.81315	2.12031
ENSMUSG00000048521	40.6963	50.3271	31.8567	14.8022	4.81727	8.21446	40.9601	9.27796	2.14706	1.56259e-05	0.000123743	Cxcr6	9	123806475	123811760	+	1931	protein_coding	chemokine (C-X-C motif) receptor 6 [Source:MGI Symbol;Acc:MGI:1934582]	-	38	49	31	15	5	9	1.21672	1.50865	0.953439	0.442884	0.144105	0.246329
ENSMUSG00000091898	36.4125	30.8125	28.7738	5.92086	10.598	5.4763	31.9996	7.33172	2.1275	6.80054e-05	0.000483606	Tnnc1	14	31208312	31211729	+	1041	protein_coding	troponin C, cardiac/slow skeletal [Source:MGI Symbol;Acc:MGI:98779]	-	34	30	28	6	11	6	2.01938	1.71335	1.59743	0.328611	0.588075	0.304618
ENSMUSG00000036931	1329.06	1282.83	1268.1	323.674	303.488	268.339	1293.33	298.5	2.11679	2.96406e-119	4.17479e-117	Nfkbid	7	30421732	30428746	+	2346	protein_coding	nuclear factor of kappa light polypeptide gene enhancer in B cells inhibitor, delta [Source:MGI Symbol;Acc:MGI:3041243]	-	1241	1249	1234	328	315	294	32.7065	31.6526	31.2393	7.97126	7.47262	6.62331
ENSMUSG00000049502	1575.38	1809.72	1614.42	359.199	402.723	398.857	1666.5	386.927	2.10621	2.33262e-133	3.65877e-131	Dtx3l	16	35926511	35939151	-	5725	protein_coding	deltex 3-like, E3 ubiquitin ligase [Source:MGI Symbol;Acc:MGI:2656973]	-	1471	1762	1571	364	418	437	15.8865	18.2981	16.2972	3.62499	4.06342	4.03424
ENSMUSG00000008496	748.599	871.994	770.727	166.771	202.325	186.194	797.106	185.097	2.10613	9.76838e-73	8.92934e-71	Pou2f2	7	25087344	25179726	-	8243	protein_coding	POU domain, class 2, transcription factor 2 [Source:MGI Symbol;Acc:MGI:101897]	Pou	699	849	750	169	210	204	5.24303	6.12346	5.40368	1.16891	1.41783	1.30798
ENSMUSG00000037820	519.414	587.492	554.923	126.312	114.651	146.035	553.943	128.999	2.1009	1.9427e-54	1.24721e-52	Tgm2	2	158116402	158146436	-	4608	protein_coding	transglutaminase 2, C polypeptide [Source:MGI Symbol;Acc:MGI:98731]	-	485	572	540	128	119	160	6.50758	7.38003	6.95977	1.58372	1.43723	1.83511
ENSMUSG00000033538	1542.18	1414.29	1553.78	315.779	377.674	357.785	1503.42	350.413	2.10034	3.3288e-126	4.99429e-124	Casp4	9	5308828	5336783	+	3710	protein_coding	caspase 4, apoptosis-related cysteine peptidase [Source:MGI Symbol;Acc:MGI:107700]	-	1440	1377	1512	320	392	392	23.9982	22.0666	24.2042	4.91765	5.88034	5.58429
ENSMUSG00000035004	1762.79	1742.96	1663.74	393.737	411.395	404.334	1723.17	403.155	2.09541	1.71087e-163	3.32608e-161	Igsf6	7	121064067	121074572	-	2175	protein_coding	immunoglobulin superfamily, member 6 [Source:MGI Symbol;Acc:MGI:1891393]	-	1646	1697	1619	399	427	443	46.7908	46.3871	44.208	10.4591	10.9259	10.7647
ENSMUSG00000016496	1290.5	1336.24	1425.33	291.109	338.172	322.189	1350.69	317.157	2.08998	1.19765e-119	1.70424e-117	Cd274	19	29367455	29388095	+	3622	protein_coding	CD274 antigen [Source:MGI Symbol;Acc:MGI:1926446]	-	1205	1301	1387	295	351	353	20.5697	21.3552	22.7427	4.6436	5.39323	5.15088
ENSMUSG00000036528	33.1996	27.7313	19.5251	4.93405	5.78072	8.21446	26.8187	6.30974	2.0814	0.00034382	0.00209989	Ppfibp2	7	107595207	107748583	+	10553	protein_coding	PTPRF interacting protein, binding protein 2 (liprin beta 2) [Source:MGI Symbol;Acc:MGI:894649]	-	31	27	19	5	6	9	0.181625	0.152112	0.106928	0.0270132	0.0316421	0.0450736
ENSMUSG00000002325	956.364	936.7	891.988	224.993	216.777	219.965	928.351	220.578	2.07341	9.10862e-94	1.05725e-91	Irf9	14	55603571	55610030	+	5386	protein_coding	interferon regulatory factor 9 [Source:MGI Symbol;Acc:MGI:107587]	IRF	893	912	868	228	225	241	10.2512	10.0671	9.57121	2.41351	2.32491	2.36486
ENSMUSG00000053113	2780.2	2875.83	2711.93	666.097	659.002	669.934	2789.32	665.011	2.0684	5.4488e-239	1.74906e-236	Socs3	11	117966079	117970047	-	2891	protein_coding	suppressor of cytokine signaling 3 [Source:MGI Symbol;Acc:MGI:1201791]	-	2596	2800	2639	675	684	734	55.5197	57.5817	54.2132	13.3118	13.1674	13.4185
ENSMUSG00000044244	165.998	194.119	151.062	43.4196	32.7574	45.6359	170.393	40.6043	2.06812	3.00208e-18	7.07128e-17	Il20rb	9	100457719	100486788	-	4206	protein_coding	interleukin 20 receptor beta [Source:MGI Symbol;Acc:MGI:2143266]	-	155	189	147	44	34	50	2.27852	2.67157	2.07569	0.596437	0.449884	0.628284
ENSMUSG00000001123	838.559	754.907	775.865	165.784	189.8	209.012	789.777	188.199	2.06709	4.71491e-72	4.25359e-70	Lgals9	11	78962974	78984946	-	2137	protein_coding	lectin, galactose binding, soluble 9 [Source:MGI Symbol;Acc:MGI:109496]	-	783	735	755	168	197	229	22.6541	20.4483	20.9824	4.48215	5.13041	5.66352
ENSMUSG00000039960	441.234	382.075	440.856	106.576	94.4184	101.312	421.388	100.769	2.06417	5.326e-43	2.84941e-41	Rhou	8	123653929	123663884	+	3806	protein_coding	ras homolog family member U [Source:MGI Symbol;Acc:MGI:1916831]	-	412	372	429	108	98	111	6.69297	5.81097	6.69425	1.61784	1.43301	1.54138
ENSMUSG00000020227	323.429	350.236	321.65	77.958	78.0397	82.1446	331.771	79.3808	2.06288	3.17076e-36	1.40276e-34	Irak3	10	120141648	120202130	-	3676	protein_coding	interleukin-1 receptor-associated kinase 3 [Source:MGI Symbol;Acc:MGI:1921164]	-	302	341	313	79	81	90	5.07951	5.5151	5.05688	1.22527	1.22631	1.29396
ENSMUSG00000044912	34.2706	30.8125	32.8843	4.93405	7.70763	10.9526	32.6558	7.86476	2.04639	8.6724e-05	0.000605489	Syt16	12	73997661	74273267	+	9144	protein_coding	synaptotagmin XVI [Source:MGI Symbol;Acc:MGI:2673872]	-	32	30	32	5	8	12	0.216373	0.195056	0.207839	0.0311756	0.0486905	0.0693586
ENSMUSG00000063268	1698.54	1856.97	1848.72	413.473	462.458	442.668	1801.41	439.533	2.0349	6.55124e-148	1.13033e-145	Parp10	15	76231174	76243441	-	4275	protein_coding	poly (ADP-ribose) polymerase family, member 10 [Source:MGI Symbol;Acc:MGI:3712326]	-	1586	1808	1799	419	480	485	22.9381	25.1441	24.9924	5.58803	6.24878	5.99599
ENSMUSG00000028841	17.1353	17.4604	15.4145	3.94724	0	8.21446	16.6701	4.0539	2.02801	0.00999685	0.0401124	Cnksr1	4	134228041	134238399	-	2804	protein_coding	connector enhancer of kinase suppressor of Ras 1 [Source:MGI Symbol;Acc:MGI:2670958]	-	16	17	15	4	0	9	0.352803	0.36045	0.317707	0.0813323	0	0.169637
ENSMUSG00000037411	1042.04	1015.79	988.585	266.439	235.083	246.434	1015.47	249.318	2.0265	2.3896e-96	2.84341e-94	Serpine1	5	137061504	137072268	-	3876	protein_coding	serine (or cysteine) peptidase inhibitor, clade E, member 1 [Source:MGI Symbol;Acc:MGI:97608]	-	973	989	962	270	244	270	15.521	15.17	14.7403	3.97156	3.50345	3.68159
ENSMUSG00000026104	1006.7	976.757	1043.05	238.808	268.803	235.481	1008.84	247.698	2.02644	9.11488e-94	1.05725e-91	Stat1	1	52119440	52161865	+	7105	protein_coding	signal transducer and activator of transcription 1 [Source:MGI Symbol;Acc:MGI:103063]	STAT	940	951	1015	242	279	258	8.18001	7.95776	8.48429	1.94193	2.1854	1.91916
ENSMUSG00000018930	2607.78	2542.03	2349.17	612.809	622.391	613.346	2499.66	616.182	2.0202	7.28988e-193	1.7653e-190	Ccl4	11	83662584	83664683	+	660	protein_coding	chemokine (C-C motif) ligand 4 [Source:MGI Symbol;Acc:MGI:98261]	-	2435	2475	2286	621	646	672	228.11	222.949	205.706	53.645	54.4727	53.8122
ENSMUSG00000022014	700.405	662.469	597.056	203.283	151.262	133.257	653.31	162.601	2.00899	7.90236e-47	4.434e-45	Epsti1	14	77904239	78002657	+	2321	protein_coding	epithelial stromal interaction 1 (breast) [Source:MGI Symbol;Acc:MGI:1915168]	-	654	645	581	206	157	146	17.4218	16.5219	14.8667	5.06027	3.76457	3.32455
ENSMUSG00000108940	32.1287	34.9209	31.8567	8.88129	6.74417	9.12717	32.9687	8.25088	1.99763	7.79098e-05	0.000547551	Gm45719	7	130456012	130457673	-	1662	TEC	predicted gene 45719 [Source:MGI Symbol;Acc:MGI:5804834]	-	30	34	31	9	7	10	1.11604	1.21625	1.10776	0.30874	0.2344	0.317998
ENSMUSG00000032596	481.93	609.061	552.868	139.14	130.066	145.122	547.953	138.109	1.98813	1.02444e-47	5.86736e-46	Uba7	9	107975505	107984060	+	6692	protein_coding	ubiquitin-like modifier activating enzyme 7 [Source:MGI Symbol;Acc:MGI:1349462]	-	450	593	538	141	135	159	4.15764	5.26833	4.77463	1.20128	1.12271	1.25573
ENSMUSG00000091144	72.825	73.95	49.3265	9.8681	24.0863	15.5162	65.3672	16.4902	1.98519	3.96979e-07	4.03795e-06	Phf11c	14	59380833	59395381	-	3459	protein_coding	PHD finger protein 11C [Source:MGI Symbol;Acc:MGI:3648476]	-	68	72	48	10	25	17	1.21548	1.23753	0.824146	0.164828	0.402235	0.259749
ENSMUSG00000053835	217.404	216.715	174.698	56.2482	49.1361	49.2867	202.939	51.557	1.97756	1.14735e-20	3.03389e-19	H2-T24	17	36005695	36020560	-	2182	protein_coding	histocompatibility 2, T region locus 24 [Source:MGI Symbol;Acc:MGI:95958]	-	203	211	170	57	51	54	5.75217	5.74913	4.62709	1.48937	1.30079	1.30796
ENSMUSG00000027456	23.561	20.5417	23.6356	10.8549	2.89036	3.65087	22.5794	5.79871	1.9702	0.00213671	0.0106781	Sdcbp2	2	151572622	151590005	+	1399	protein_coding	syndecan binding protein (syntenin) 2 [Source:MGI Symbol;Acc:MGI:2385156]	-	22	20	23	11	3	4	0.972289	0.849937	0.976391	0.448287	0.119342	0.151112
ENSMUSG00000073778	40.6963	41.0834	41.1054	10.8549	8.67108	11.8653	40.9617	10.4638	1.96736	1.33647e-05	0.000107627	Faddos	7	144567355	144581512	+	1053	antisense	Fas (TNFRSF6)-associated via death domain, opposite strand [Source:MGI Symbol;Acc:MGI:3642460]	-	38	40	40	11	9	13	2.23124	2.25843	2.25603	0.595587	0.475669	0.652485
ENSMUSG00000023030	3614.48	3422.24	3265.83	862.472	873.852	898.114	3434.18	878.146	1.96701	1.6976e-231	5.09392e-229	Slc11a2	15	100387898	100425072	-	6354	protein_coding	solute carrier family 11 (proton-coupled divalent metal ion transporters), member 2 [Source:MGI Symbol;Acc:MGI:1345279]	-	3375	3332	3178	874	907	984	32.841	31.1768	29.7044	7.84234	7.94421	8.18471
ENSMUSG00000070031	1630	1746.04	1796.31	450.972	431.627	447.231	1724.12	443.277	1.95975	6.28379e-141	1.045e-138	Sp140	1	85600378	85645037	+	3328	protein_coding	Sp140 nuclear body protein [Source:MGI Symbol;Acc:MGI:3702467]	SAND	1522	1700	1748	457	448	490	28.2762	30.3697	31.194	7.82914	7.49178	7.78159
ENSMUSG00000050212	17.1353	20.5417	18.4974	7.89448	6.74417	0	18.7248	4.87955	1.95448	0.00836692	0.0346876	Eva1b	4	126147744	126149875	+	1942	protein_coding	eva-1 homolog B (C. elegans) [Source:MGI Symbol;Acc:MGI:1922063]	-	16	20	18	8	7	0	0.509402	0.612287	0.550474	0.234867	0.200604	0
ENSMUSG00000031936	22.4901	27.7313	22.608	1.97362	5.78072	10.9526	24.2764	6.23565	1.94881	0.00178107	0.00908504	Hephl1	9	15051841	15112108	-	5261	protein_coding	hephaestin-like 1 [Source:MGI Symbol;Acc:MGI:2685355]	-	21	27	22	2	6	12	0.246798	0.305119	0.248352	0.0216742	0.0634707	0.12055
ENSMUSG00000051682	13.9224	27.7313	20.5527	6.90767	3.85381	5.4763	20.7355	5.4126	1.94047	0.00280534	0.0135772	Treml4	17	48264295	48275360	+	1997	protein_coding	triggering receptor expressed on myeloid cells-like 4 [Source:MGI Symbol;Acc:MGI:1923239]	-	13	27	20	7	4	6	0.40249	0.803822	0.594793	0.199849	0.111474	0.158792
ENSMUSG00000024238	52.4769	44.1646	41.1054	17.7626	3.85381	14.6035	45.9156	12.0733	1.92667	4.19237e-05	0.000307124	Zeb1	18	5591860	5775467	+	10266	protein_coding	zinc finger E-box binding homeobox 1 [Source:MGI Symbol;Acc:MGI:1344313]	zf-C2H2	49	43	40	18	4	16	0.295111	0.249024	0.231405	0.099966	0.0216845	0.082371
ENSMUSG00000027800	29.9868	36.975	30.8291	10.8549	6.74417	8.21446	32.597	8.60451	1.924	0.000148346	0.000986803	Tm4sf1	3	57285611	57301988	-	4163	protein_coding	transmembrane 4 superfamily member 1 [Source:MGI Symbol;Acc:MGI:104678]	-	28	36	30	11	7	9	0.415855	0.514127	0.427985	0.150649	0.0935798	0.114259
ENSMUSG00000078486	100.67	126.331	102.764	24.6703	17.3422	44.7231	109.922	28.9119	1.92081	1.28538e-09	1.68811e-08	Perm1	4	156215868	156221307	+	3901	protein_coding	PPARGC1 and ESRR induced regulator, muscle 1 [Source:MGI Symbol;Acc:MGI:1921433]	-	94	123	100	25	18	49	1.48985	1.87458	1.52243	0.36538	0.256795	0.663859
ENSMUSG00000079808	859.978	396.454	375.087	124.338	201.362	105.875	543.84	143.858	1.9186	7.07126e-05	0.000500023	AC168977.1	GL456212.1	128555	150452	-	1910	protein_coding	sp110 nuclear body protein-like [Source:NCBI gene;Acc:102638047]	SAND	803	386	365	126	209	116	25.994	12.0151	11.3494	3.76113	6.0898	3.20982
ENSMUSG00000027827	38.5544	57.5167	44.1883	8.88129	18.3056	10.0399	46.7532	12.4089	1.91514	1.53799e-05	0.000122075	Kcnab1	3	65109384	65378223	+	8593	protein_coding	potassium voltage-gated channel, shaker-related subfamily, beta member 1 [Source:MGI Symbol;Acc:MGI:109155]	-	36	56	43	9	19	11	0.259029	0.387452	0.297192	0.0597144	0.123055	0.0676555
ENSMUSG00000045827	2062.66	1907.29	1833.3	514.128	538.57	513.86	1934.42	522.186	1.88915	2.0881e-139	3.39083e-137	Serpinb9	13	33003250	33017957	+	3494	protein_coding	serine (or cysteine) peptidase inhibitor, clade B, member 9 [Source:MGI Symbol;Acc:MGI:106603]	-	1926	1857	1784	521	559	563	34.0819	31.5983	30.3239	8.50151	8.90388	8.5161
ENSMUSG00000050737	381.26	375.913	347.341	83.8789	103.09	112.264	368.171	99.7442	1.88166	1.07694e-32	4.37207e-31	Ptges	2	30889471	30929863	-	3931	protein_coding	prostaglandin E synthase [Source:MGI Symbol;Acc:MGI:1927593]	-	356	366	338	85	107	123	5.59934	5.53544	5.10655	1.23281	1.51486	1.6537
ENSMUSG00000031503	24.632	27.7313	33.912	9.8681	6.74417	7.30174	28.7584	7.97134	1.85411	0.000519502	0.003032	Col4a2	8	11312805	11449287	+	6619	protein_coding	collagen, type IV, alpha 2 [Source:MGI Symbol;Acc:MGI:88455]	-	23	27	33	10	7	8	0.214845	0.242519	0.296098	0.0861368	0.0588567	0.0638783
ENSMUSG00000039217	40.6963	27.7313	41.1054	10.8549	5.78072	13.6908	36.511	10.1088	1.84846	0.000173306	0.00113425	Il18	9	50554827	50581840	+	1031	protein_coding	interleukin 18 [Source:MGI Symbol;Acc:MGI:107936]	-	38	27	40	11	6	15	2.27885	1.55697	2.30417	0.608296	0.323879	0.768932
ENSMUSG00000043336	234.539	235.202	204.499	60.1954	52.0265	74.8428	224.747	62.3549	1.84708	4.17291e-20	1.07661e-18	Filip1l	16	57353093	57573126	+	5335	protein_coding	filamin A interacting protein 1-like [Source:MGI Symbol;Acc:MGI:1925999]	-	219	229	199	61	54	82	2.53805	2.55197	2.2153	0.651893	0.563313	0.812335
ENSMUSG00000040584	127.444	150.981	129.482	35.5252	35.6478	42.8977	135.969	38.0236	1.83666	1.53602e-13	2.69057e-12	Abcb1a	5	8660077	8748575	+	5480	protein_coding	ATP-binding cassette, sub-family B (MDR/TAP), member 1A [Source:MGI Symbol;Acc:MGI:97570]	-	119	147	126	36	37	47	1.34263	1.59482	1.36554	0.374544	0.375761	0.453287
ENSMUSG00000078920	80.3217	110.925	110.985	29.6043	30.8305	24.6434	100.744	28.3594	1.8314	4.95179e-10	6.7207e-09	Ifi47	11	49076587	49096974	+	2473	protein_coding	interferon gamma inducible protein 47 [Source:MGI Symbol;Acc:MGI:99448]	-	75	108	108	30	32	27	1.87511	2.59641	2.59366	0.691637	0.720139	0.577026
ENSMUSG00000024235	251.675	223.904	205.527	63.1559	56.8437	71.1919	227.035	63.7305	1.831	1.36456e-20	3.60135e-19	Map3k8	18	4331327	4353015	-	4504	protein_coding	mitogen-activated protein kinase kinase kinase 8 [Source:MGI Symbol;Acc:MGI:1346878]	-	235	218	200	64	59	78	3.22597	2.87761	2.63721	0.810145	0.729028	0.915275
ENSMUSG00000021403	1425.44	1439.97	1372.92	423.342	387.308	386.992	1412.78	399.214	1.8239	1.43989e-110	1.89284e-108	Serpinb9b	13	33027416	33041884	+	3351	protein_coding	serine (or cysteine) peptidase inhibitor, clade B, member 9b [Source:MGI Symbol;Acc:MGI:894668]	-	1331	1402	1336	429	402	424	24.558	24.8741	23.678	7.29901	6.6764	6.68724
ENSMUSG00000021062	53.5478	64.7063	76.045	12.8285	14.4518	27.3815	64.7664	18.2206	1.82334	1.71643e-06	1.59113e-05	Rab15	12	76797960	76822908	-	4614	protein_coding	RAB15, member RAS oncogene family [Source:MGI Symbol;Acc:MGI:1916865]	-	50	63	74	13	15	30	0.670012	0.811778	0.952506	0.160638	0.180927	0.343636
ENSMUSG00000002100	35.3416	31.8396	60.6305	15.789	5.78072	14.6035	42.6039	12.0577	1.82084	0.000154878	0.00102531	Mybpc3	2	91118144	91136516	+	4163	protein_coding	myosin binding protein C, cardiac [Source:MGI Symbol;Acc:MGI:102844]	-	33	31	59	16	6	16	0.490115	0.442721	0.841704	0.219126	0.0802113	0.203128
ENSMUSG00000039501	5108.46	5690.04	5346.79	1450.61	1665.81	1455.78	5381.76	1524.07	1.82037	6.33503e-202	1.68158e-199	Znfx1	2	167035793	167063015	-	8189	protein_coding	zinc finger, NFX1-type containing 1 [Source:MGI Symbol;Acc:MGI:2138982]	-	4770	5540	5203	1470	1729	1595	36.0145	40.221	37.7343	10.2345	11.7505	10.294
ENSMUSG00000029798	428.383	444.727	402.833	135.193	119.468	110.439	425.314	121.7	1.80682	2.7033e-36	1.21543e-34	Herc6	6	57581000	57664632	+	9292	protein_coding	hect domain and RLD 6 [Source:MGI Symbol;Acc:MGI:1914388]	-	400	433	392	137	124	121	2.66159	2.77047	2.50548	0.840606	0.742682	0.688227
ENSMUSG00000042349	1354.76	1459.49	1347.23	394.724	388.272	407.985	1387.16	396.993	1.80471	5.11859e-106	6.66527e-104	Ikbke	1	131254343	131279606	-	9018	protein_coding	inhibitor of kappaB kinase epsilon [Source:MGI Symbol;Acc:MGI:1929612]	-	1265	1421	1311	400	403	447	8.67302	9.36825	8.63388	2.5289	2.48705	2.61971
ENSMUSG00000024190	640.432	688.146	633.023	196.375	163.787	203.536	653.867	187.899	1.79843	5.87182e-51	3.55477e-49	Dusp1	17	26505590	26508519	-	2697	protein_coding	dual specificity phosphatase 1 [Source:MGI Symbol;Acc:MGI:105120]	-	598	670	616	199	170	223	13.7091	14.7696	13.5648	4.20681	3.50799	4.36998
ENSMUSG00000031639	752.882	736.419	653.576	220.059	180.166	216.314	714.293	205.513	1.79688	2.19895e-52	1.36108e-50	Tlr3	8	45395665	45411080	-	5207	protein_coding	toll-like receptor 3 [Source:MGI Symbol;Acc:MGI:2156367]	-	703	717	636	223	187	237	8.34753	8.18665	7.25409	2.44173	1.99869	2.40556
ENSMUSG00000024737	7762.29	7654.86	7595.25	2128.55	2229.43	2281.79	7670.8	2213.26	1.79282	0	0	Slc15a3	19	10839727	10859362	+	5491	protein_coding	solute carrier family 15, member 3 [Source:MGI Symbol;Acc:MGI:1929691]	-	7248	7453	7391	2157	2314	2500	81.6126	80.6964	79.9402	22.3965	23.4532	24.0627
ENSMUSG00000043903	59.9736	45.1917	56.52	17.7626	11.5614	17.3416	53.8951	15.5552	1.79164	5.11434e-06	4.42314e-05	Zfp469	8	122269569	122272650	+	3082	lincRNA	zinc finger protein 469 [Source:MGI Symbol;Acc:MGI:2684868]	zf-C2H2	56	44	55	18	12	19	1.12343	0.848779	1.05985	0.332982	0.21669	0.325819
ENSMUSG00000057143	1028.12	927.457	1047.16	330.581	248.571	292.07	1000.91	290.407	1.78559	1.30154e-62	9.81703e-61	Trim12c	7	104338754	104353362	-	3740	protein_coding	tripartite motif-containing 12C [Source:MGI Symbol;Acc:MGI:4821183]	-	960	903	1019	335	258	320	15.8705	14.3546	16.1814	5.10687	3.83918	4.52203
ENSMUSG00000039934	688.625	725.121	697.765	209.204	184.02	220.878	703.837	204.7	1.78104	4.29499e-56	2.87785e-54	Gsap	5	21186255	21315132	+	10425	protein_coding	gamma-secretase activating protein [Source:MGI Symbol;Acc:MGI:2442259]	-	643	706	679	212	191	242	3.81351	4.02627	3.86819	1.15942	1.01964	1.22686
ENSMUSG00000037321	1426.51	1379.37	1266.05	414.46	439.335	335.88	1357.31	396.558	1.77644	2.00495e-75	1.88261e-73	Tap1	17	34187553	34197225	+	5476	protein_coding	transporter 1, ATP-binding cassette, sub-family B (MDR/TAP) [Source:MGI Symbol;Acc:MGI:98483]	-	1332	1343	1232	420	456	368	15.0394	14.581	13.3617	4.37287	4.63438	3.55173
ENSMUSG00000049723	37.4835	41.0834	48.2989	12.8285	9.63453	14.6035	42.2886	12.3555	1.7736	4.99851e-05	0.000362494	Mmp12	9	7344381	7369499	+	7237	protein_coding	matrix metallopeptidase 12 [Source:MGI Symbol;Acc:MGI:97005]	-	35	40	47	13	10	16	0.29902	0.328606	0.385703	0.102416	0.076901	0.116847
ENSMUSG00000027995	7221.46	7064.28	7168.79	2015.07	2094.55	2171.35	7151.51	2093.66	1.7718	0	0	Tlr2	3	83836272	83841767	-	3014	protein_coding	toll-like receptor 2 [Source:MGI Symbol;Acc:MGI:1346060]	-	6743	6878	6976	2042	2174	2379	138.325	135.673	137.46	38.6272	40.1427	41.7164
ENSMUSG00000056529	338.422	337.911	333.982	95.7206	104.053	99.4862	336.771	99.7532	1.75513	6.29629e-30	2.32997e-28	Ptafr	4	132564067	132582683	+	3637	protein_coding	platelet-activating factor receptor [Source:MGI Symbol;Acc:MGI:106066]	-	316	329	325	97	108	109	5.37198	5.37808	5.30706	1.52058	1.65261	1.58394
ENSMUSG00000063851	114.592	144.819	108.929	29.6043	31.794	47.4613	122.78	36.2865	1.75461	1.41298e-10	2.02527e-09	Rnf183	4	62427540	62435252	-	1524	protein_coding	ring finger protein 183 [Source:MGI Symbol;Acc:MGI:1923322]	-	107	141	106	30	33	52	4.34099	5.50058	4.1308	1.12232	1.20509	1.80332
ENSMUSG00000024736	726.108	783.665	865.269	215.125	246.644	242.783	791.681	234.85	1.75274	1.68951e-55	1.11581e-53	Tmem132a	19	10857822	10869940	-	4069	protein_coding	transmembrane protein 132A [Source:MGI Symbol;Acc:MGI:2147810]	-	678	763	842	218	256	266	10.3023	11.1484	12.2896	3.05457	3.50141	3.45501
ENSMUSG00000018500	361.983	444.727	383.308	132.233	100.199	121.391	396.673	117.941	1.75046	2.41269e-29	8.71788e-28	Adora2b	11	62248984	62266453	+	1845	protein_coding	adenosine A2b receptor [Source:MGI Symbol;Acc:MGI:99403]	-	338	433	373	134	104	133	11.3269	13.9529	12.0068	4.14085	3.13709	3.80988
ENSMUSG00000030162	62.1155	60.5979	60.6305	20.723	20.2325	13.6908	61.1146	18.2154	1.75004	1.38371e-06	1.2984e-05	Olr1	6	129485244	129507165	-	3572	protein_coding	oxidized low density lipoprotein (lectin-like) receptor 1 [Source:MGI Symbol;Acc:MGI:1261434]	-	58	59	59	21	21	15	1.00394	0.982008	0.980967	0.335188	0.327189	0.22194
ENSMUSG00000079491	162.785	161.252	153.118	47.3669	36.6112	58.4139	159.052	47.464	1.74187	8.15036e-14	1.46293e-12	H2-T10	17	36115876	36121465	-	3419	polymorphic_pseudogene	histocompatibility 2, T region locus 10 [Source:MGI Symbol;Acc:MGI:95942]	-	152	157	149	48	38	64	2.74875	2.73008	2.58822	0.80043	0.61855	0.989319
ENSMUSG00000079190	921.022	722.04	857.048	261.505	276.511	211.75	833.37	249.922	1.73863	4.02883e-46	2.23333e-44	AC133103.1	GL456211.1	167446	196478	+	1473	protein_coding	sp110 nuclear body protein-like [Source:NCBI gene;Acc:100041057]	-	860	703	834	265	287	232	36.0982	28.3744	33.6261	10.2571	10.8435	8.32417
ENSMUSG00000035385	11631.7	11157.2	11254.7	3622.58	3295.01	3429.99	11347.8	3449.19	1.71819	0	0	Ccl2	11	82035571	82037453	+	1138	protein_coding	chemokine (C-C motif) ligand 2 [Source:MGI Symbol;Acc:MGI:98259]	-	10861	10863	10952	3671	3420	3758	590.089	567.521	571.564	183.918	167.253	174.53
ENSMUSG00000032265	264.526	255.744	238.411	76.9712	78.0397	75.7555	252.894	76.9221	1.71704	3.88766e-22	1.08407e-20	Tent5a	9	85320439	85327348	-	5703	protein_coding	terminal nucleotidyltransferase 5A [Source:MGI Symbol;Acc:MGI:2670964]	-	247	249	232	78	81	83	2.67784	2.5958	2.41601	0.779781	0.790446	0.769184
ENSMUSG00000062232	1039.9	1051.73	1077.99	319.727	324.684	320.364	1056.54	321.591	1.71613	3.5525e-82	3.60553e-80	Rapgef2	3	79062516	79286517	-	14051	protein_coding	Rap guanine nucleotide exchange factor (GEF) 2 [Source:MGI Symbol;Acc:MGI:2659071]	-	971	1024	1049	324	337	351	4.2727	4.33279	4.43386	1.31468	1.33479	1.32025
ENSMUSG00000026088	492.64	628.575	569.31	149.008	197.508	170.678	563.508	172.398	1.70862	3.20199e-35	1.37258e-33	Mitd1	1	37874801	37890411	-	2770	protein_coding	MIT, microtubule interacting and transport, domain containing 1 [Source:MGI Symbol;Acc:MGI:1916278]	-	460	612	554	151	205	187	10.2676	13.1355	11.878	3.10798	4.11874	3.56794
ENSMUSG00000023206	131.728	131.467	86.3214	45.3933	29.8671	31.9451	116.505	35.7351	1.70684	2.22296e-09	2.86227e-08	Il15ra	2	11705290	11734317	+	4446	protein_coding	interleukin 15 receptor, alpha chain [Source:MGI Symbol;Acc:MGI:104644]	-	123	128	84	46	31	35	1.71051	1.71165	1.12208	0.589888	0.388046	0.416058
ENSMUSG00000024772	8099.64	8112.94	7847.02	2532.15	2346.97	2499.93	8019.87	2459.69	1.70506	0	0	Ehd1	19	6276725	6300096	+	3705	protein_coding	EH-domain containing 1 [Source:MGI Symbol;Acc:MGI:1341878]	-	7563	7899	7636	2566	2436	2739	126.211	126.753	122.403	39.4866	36.5914	39.0714
ENSMUSG00000054905	12.8515	31.8396	16.4422	3.94724	4.81727	10.0399	20.3777	6.26813	1.69414	0.0105857	0.0420474	Stfa3	16	36450537	36455392	-	412	protein_coding	stefin A3 [Source:MGI Symbol;Acc:MGI:106196]	-	12	31	16	4	5	11	1.80084	4.47341	2.30641	0.553534	0.675403	1.41108
ENSMUSG00000026482	871.758	847.344	763.533	224.006	290.963	253.735	827.545	256.235	1.69077	2.29233e-51	1.40004e-49	Rgl1	1	152516760	152766351	-	6907	protein_coding	ral guanine nucleotide dissociation stimulator,-like 1 [Source:MGI Symbol;Acc:MGI:107484]	-	814	825	743	227	302	278	7.2866	7.10132	6.38871	1.87378	2.43337	2.12721
ENSMUSG00000038507	3022.24	2984.71	2780.78	943.391	906.61	873.47	2929.24	907.824	1.69043	1.58938e-163	3.13403e-161	Parp12	6	39086410	39118349	-	3995	protein_coding	poly (ADP-ribose) polymerase family, member 12 [Source:MGI Symbol;Acc:MGI:2143990]	-	2822	2906	2706	956	941	957	43.6748	43.2467	40.2276	13.6434	13.1088	12.6605
ENSMUSG00000062380	234.539	183.848	237.384	57.235	78.0397	71.1919	218.59	68.8222	1.66585	2.303e-16	4.77302e-15	Tubb3	8	123411424	123422015	+	1868	protein_coding	tubulin, beta 3 class III [Source:MGI Symbol;Acc:MGI:107813]	-	219	179	231	58	81	78	7.24866	5.69706	7.34427	1.77024	2.41323	2.20685
ENSMUSG00000003283	300.939	280.394	280.544	92.7602	87.6742	91.2717	287.292	90.5687	1.66526	6.8091e-24	2.00397e-22	Hck	2	153108468	153151441	+	2092	protein_coding	hemopoietic cell kinase [Source:MGI Symbol;Acc:MGI:96052]	-	281	273	273	94	91	100	8.30491	7.75846	7.75023	2.56181	2.42086	2.52635
ENSMUSG00000021025	4586.91	4711.23	4491.79	1445.68	1351.72	1559.83	4596.64	1452.41	1.66162	7.24484e-193	1.7653e-190	Nfkbia	12	55489410	55492647	-	1610	protein_coding	nuclear factor of kappa light polypeptide gene enhancer in B cells inhibitor, alpha [Source:MGI Symbol;Acc:MGI:104741]	-	4283	4587	4371	1465	1403	1709	164.48	169.386	161.238	51.8792	48.4978	56.1011
ENSMUSG00000031488	810.714	1058.92	1004	323.674	310.232	279.291	957.879	304.399	1.65518	6.92349e-49	4.08397e-47	Rab11fip1	8	27138773	27174646	-	10800	protein_coding	RAB11 family interacting protein 1 (class I) [Source:MGI Symbol;Acc:MGI:1923017]	-	757	1031	977	328	322	306	4.33374	5.67557	5.3726	1.73153	1.65929	1.49745
ENSMUSG00000034391	103.883	93.4646	70.9068	22.6966	20.2325	41.985	89.4181	28.3047	1.65341	5.30454e-07	5.28272e-06	Fbxo15	18	84934782	84981472	+	3359	protein_coding	F-box protein 15 [Source:MGI Symbol;Acc:MGI:1354755]	-	97	91	69	23	21	46	1.78547	1.61067	1.21998	0.39039	0.347936	0.723775
ENSMUSG00000079071	104.954	125.304	107.902	34.5384	39.5016	33.7705	112.72	35.9368	1.65002	3.94054e-10	5.40669e-09	Gm14085	2	122484941	122528040	+	4996	protein_coding	predicted gene 14085 [Source:MGI Symbol;Acc:MGI:3702173]	-	98	122	105	35	41	37	1.21281	1.45182	1.24819	0.399417	0.456722	0.391413
ENSMUSG00000045326	23.561	20.5417	15.4145	4.93405	5.78072	8.21446	19.8391	6.30974	1.64713	0.00839094	0.03476	Fndc7	3	108853678	108890008	-	6693	protein_coding	fibronectin type III domain containing 7 [Source:MGI Symbol;Acc:MGI:2443535]	-	22	20	15	5	6	9	0.203232	0.177658	0.133102	0.0425922	0.0498908	0.0710685
ENSMUSG00000062783	58.9026	55.4625	47.2712	24.6703	15.4153	11.8653	53.8788	17.3169	1.64273	3.0454e-05	0.000230058	Csprs	GL456221.1	111572	163011	-	2719	protein_coding	component of Sp100-rs [Source:NCBI gene;Acc:114564]	-	55	54	46	25	16	13	1.25067	1.18075	1.00476	0.524218	0.327492	0.252691
ENSMUSG00000001156	424.099	485.811	368.921	136.18	137.774	136.908	426.277	136.954	1.6381	1.05735e-28	3.75181e-27	Mxd1	6	86647042	86669161	-	7072	protein_coding	MAX dimerization protein 1 [Source:MGI Symbol;Acc:MGI:96908]	bHLH	396	473	359	138	143	150	3.46213	3.97643	3.01485	1.11255	1.12534	1.121
ENSMUSG00000079455	38.5544	34.9209	51.3818	17.7626	10.598	11.8653	41.619	13.4086	1.63733	0.00020513	0.00131632	Gm16026	1	85266698	85285491	+	4005	transcribed_unprocessed_pseudogene	predicted pseudogene 16026 [Source:MGI Symbol;Acc:MGI:3783243]	-	36	34	50	18	11	13	0.555764	0.50472	0.741449	0.256243	0.152855	0.171552
ENSMUSG00000047798	1104.16	1133.9	1164.31	392.75	383.454	323.102	1134.12	366.436	1.63148	3.18415e-69	2.67993e-67	Cd300lf	11	115116214	115133992	-	5149	protein_coding	CD300 molecule like family member F [Source:MGI Symbol;Acc:MGI:2442359]	-	1031	1104	1133	398	398	354	12.3802	12.7474	13.0683	4.40698	4.3018	3.63359
ENSMUSG00000024424	214.191	216.715	212.721	70.0635	73.2224	65.7156	214.542	69.6672	1.62342	7.97346e-18	1.81613e-16	Ttc39c	18	12599926	12737050	+	5197	protein_coding	tetratricopeptide repeat domain 39C [Source:MGI Symbol;Acc:MGI:1919997]	-	200	211	207	71	76	72	2.3794	2.41382	2.36555	0.778909	0.813863	0.732209
ENSMUSG00000055044	101.741	92.4375	108.929	31.5779	26.9767	40.1596	101.036	32.9047	1.61577	9.58168e-09	1.16937e-07	Pdlim1	19	40221173	40271842	-	5260	protein_coding	PDZ and LIM domain 1 (elfin) [Source:MGI Symbol;Acc:MGI:1860611]	-	95	90	106	32	28	44	1.11668	1.01726	1.19683	0.346853	0.296253	0.442102
ENSMUSG00000024079	3080.07	3343.16	3095.24	1039.11	1090.63	979.346	3172.82	1036.36	1.61476	1.4408e-150	2.61676e-148	Eif2ak2	17	78852564	78882573	-	5113	protein_coding	eukaryotic translation initiation factor 2-alpha kinase 2 [Source:MGI Symbol;Acc:MGI:1353449]	-	2876	3255	3012	1053	1132	1073	34.7779	37.8486	34.9859	11.7418	12.3214	11.0912
ENSMUSG00000002307	1241.24	1312.61	1256.8	395.711	431.627	417.112	1270.22	414.817	1.61435	1.97517e-84	2.08116e-82	Daxx	17	33909414	33915589	+	3058	protein_coding	Fas death domain-associated protein [Source:MGI Symbol;Acc:MGI:1197015]	-	1159	1278	1223	401	448	457	23.4334	24.8466	23.7521	7.47632	8.15325	7.89831
ENSMUSG00000059089	372.693	296.827	323.705	105.589	120.432	99.4862	331.075	108.502	1.60968	4.71222e-23	1.34943e-21	Fcgr4	1	171018920	171029761	+	1256	protein_coding	Fc receptor, IgG, low affinity IV [Source:MGI Symbol;Acc:MGI:2179523]	-	348	289	315	107	125	109	17.1309	13.6799	14.8948	4.85708	5.53874	4.58662
ENSMUSG00000024672	23.561	27.7313	20.5527	5.92086	7.70763	10.0399	23.9483	7.88946	1.59753	0.00458237	0.0207379	Ms4a7	19	11321039	11336146	-	4453	protein_coding	membrane-spanning 4-domains, subfamily A, member 7 [Source:MGI Symbol;Acc:MGI:1918846]	-	22	27	20	6	8	11	0.305464	0.360484	0.266742	0.076821	0.0999834	0.130556
ENSMUSG00000044716	901.745	937.728	947.48	309.858	281.328	329.491	928.984	306.893	1.59732	6.68855e-61	4.78353e-59	Dok7	5	35056766	35087839	+	4275	protein_coding	docking protein 7 [Source:MGI Symbol;Acc:MGI:3584043]	-	842	913	922	314	292	361	12.1777	12.6972	12.8088	4.18769	3.80134	4.463
ENSMUSG00000024164	1322.63	1530.35	1455.13	403.605	537.607	492.867	1436.04	478.027	1.58641	1.58669e-60	1.11173e-58	C3	17	57203970	57228136	-	5143	protein_coding	complement component 3 [Source:MGI Symbol;Acc:MGI:88227]	-	1235	1490	1416	409	558	540	14.8471	17.2244	16.3516	4.53407	6.03821	5.54923
ENSMUSG00000028602	38.5544	43.1375	54.4647	13.8153	9.63453	21.9052	45.3855	15.1184	1.58136	0.000235245	0.00148813	Tnfrsf8	4	145267137	145315164	-	3459	protein_coding	tumor necrosis factor receptor superfamily, member 8 [Source:MGI Symbol;Acc:MGI:99908]	-	36	42	53	14	10	24	0.643491	0.721894	0.909995	0.230759	0.160894	0.366704
ENSMUSG00000070034	1117.01	1184.23	1099.57	369.067	434.517	334.055	1133.6	379.213	1.58079	6.88378e-59	4.79883e-57	Sp110	1	85576899	85598817	-	6781	protein_coding	Sp110 nuclear body protein [Source:MGI Symbol;Acc:MGI:1923364]	SAND	1043	1153	1070	374	451	366	9.51001	10.109	9.37138	3.14455	3.70146	2.85261
ENSMUSG00000052477	1200.54	1136.98	1193.08	388.803	407.541	385.167	1176.87	393.837	1.57937	1.21796e-77	1.17563e-75	C130026I21Rik	1	84992690	85270566	-	3827	protein_coding	RIKEN cDNA C130026I21 gene [Source:MGI Symbol;Acc:MGI:3612702]	-	1121	1107	1161	394	423	422	18.1108	17.1974	18.0172	5.86974	6.15138	5.82787
ENSMUSG00000000555	11190.4	11642	11829.1	3655.14	4144.78	3860.79	11553.8	3886.91	1.57164	6.43549e-252	2.61262e-249	Itga5	15	103344286	103366763	-	4933	protein_coding	integrin alpha 5 (fibronectin receptor alpha) [Source:MGI Symbol;Acc:MGI:96604]	-	10449	11335	11511	3704	4302	4230	130.965	136.611	138.585	42.8096	48.5344	45.3195
ENSMUSG00000031647	1291.57	1373.21	1325.65	429.262	428.737	491.955	1330.14	449.985	1.56266	5.38907e-77	5.13003e-75	Mfap3l	8	60632827	60676729	+	6837	protein_coding	microfibrillar-associated protein 3-like [Source:MGI Symbol;Acc:MGI:1918556]	-	1206	1337	1290	435	445	539	10.9062	11.6263	11.2057	3.62748	3.6223	4.16657
ENSMUSG00000032387	172.424	141.738	143.869	34.5384	58.7706	62.0648	152.677	51.7913	1.55587	2.26104e-10	3.18461e-09	Rbpms2	9	65629648	65660528	+	2506	protein_coding	RNA binding protein with multiple splicing 2 [Source:MGI Symbol;Acc:MGI:1919223]	-	161	138	140	35	61	68	3.97224	3.27395	3.31788	0.796284	1.35469	1.43411
ENSMUSG00000027646	924.235	986.001	972.143	320.713	333.355	326.753	960.793	326.94	1.55527	8.0962e-64	6.2782e-62	Src	2	157418444	157471862	+	4371	protein_coding	Rous sarcoma oncogene [Source:MGI Symbol;Acc:MGI:98397]	-	863	960	946	325	346	358	12.2073	13.0576	12.8536	4.2392	4.4054	4.3287
ENSMUSG00000000982	10317.6	9908.28	9401.84	3242.66	3392.32	3472.89	9875.9	3369.29	1.55118	3.48797e-255	1.55305e-252	Ccl3	11	83647844	83649355	-	766	protein_coding	chemokine (C-C motif) ligand 3 [Source:MGI Symbol;Acc:MGI:98260]	-	9634	9647	9149	3286	3521	3805	777.621	748.752	709.347	244.579	255.816	262.531
ENSMUSG00000027219	584.742	738.473	599.111	224.006	213.887	219.052	640.776	218.982	1.5494	3.06839e-36	1.36183e-34	Slc28a2	2	122426477	122461137	+	4208	protein_coding	solute carrier family 28 (sodium-coupled nucleoside transporter), member 2 [Source:MGI Symbol;Acc:MGI:1913105]	-	546	719	583	227	222	240	8.02245	10.1585	8.22823	3.07561	2.93608	3.01433
ENSMUSG00000026726	36.4125	31.8396	46.2436	13.8153	13.4883	11.8653	38.1652	13.0563	1.54905	0.000493033	0.00290206	Cubn	2	13276338	13491813	-	14935	protein_coding	cubilin (intrinsic factor-cobalamin receptor) [Source:MGI Symbol;Acc:MGI:1931256]	-	34	31	45	14	14	13	0.140755	0.123404	0.178946	0.0534446	0.0521691	0.0460038
ENSMUSG00000099974	227.043	215.688	213.748	72.0371	73.2224	81.2318	218.826	75.4971	1.53402	1.28201e-16	2.6771e-15	Bcl2a1d	9	88723285	88731914	-	863	protein_coding	B cell leukemia/lymphoma 2 related protein A1d [Source:MGI Symbol;Acc:MGI:1278325]	-	212	210	208	73	76	89	15.1885	14.4671	14.3142	4.82273	4.9011	5.45048
ENSMUSG00000020589	1047.4	952.107	1051.27	329.595	358.405	366	1016.92	351.333	1.5325	1.29326e-60	9.10759e-59	Fam49a	12	12262139	12380965	+	12596	protein_coding	family with sequence similarity 49, member A [Source:MGI Symbol;Acc:MGI:1261783]	-	978	927	1023	334	372	401	4.80061	4.37544	4.82344	1.5118	1.64362	1.68255
ENSMUSG00000022895	2954.77	2896.38	2818.8	945.364	1043.42	1008.55	2889.98	999.112	1.53198	4.00844e-144	6.83068e-142	Ets2	16	95702075	95721051	+	5780	protein_coding	E26 avian leukemia oncogene 2, 3' domain [Source:MGI Symbol;Acc:MGI:95456]	ETS	2759	2820	2743	958	1083	1105	29.5131	29.0065	28.1846	9.44972	10.4278	10.1039
ENSMUSG00000032691	1516.47	1415.32	1508.57	464.788	557.839	519.336	1480.12	513.988	1.52536	2.53544e-76	2.39704e-74	Nlrp3	11	59541568	59566956	+	4057	protein_coding	NLR family, pyrin domain containing 3 [Source:MGI Symbol;Acc:MGI:2653833]	-	1416	1378	1468	471	579	569	21.5799	20.1938	21.4899	6.61907	7.94262	7.41247
ENSMUSG00000039131	61.0445	52.3813	47.2712	20.723	11.5614	23.7306	53.5657	18.6717	1.51751	9.2189e-05	0.000640083	Gipc2	3	152093533	152166230	-	3839	protein_coding	GIPC PDZ domain containing family, member 2 [Source:MGI Symbol;Acc:MGI:1889209]	-	57	51	46	21	12	26	0.918009	0.789817	0.711629	0.311876	0.173962	0.35794
ENSMUSG00000057137	82.4636	96.5459	76.045	28.6175	23.1229	37.4214	85.0182	29.7206	1.51349	7.83897e-07	7.60375e-06	Tmem140	6	34863146	34874946	+	5853	protein_coding	transmembrane protein 140 [Source:MGI Symbol;Acc:MGI:1915737]	-	77	94	74	29	24	41	0.813397	0.954825	0.750874	0.282488	0.228204	0.370221
ENSMUSG00000027951	2485.69	2769.02	2621.5	935.496	931.659	892.638	2625.4	919.931	1.51341	2.15087e-124	3.19231e-122	Adar	3	89715022	89753446	+	8118	protein_coding	adenosine deaminase, RNA-specific [Source:MGI Symbol;Acc:MGI:1889575]	-	2321	2696	2551	948	967	978	17.6773	19.7445	18.6627	6.65795	6.6293	6.36715
ENSMUSG00000046223	2115.14	2065.47	2093.29	752.936	701.394	746.603	2091.3	733.644	1.51115	1.53319e-117	2.0953e-115	Plaur	7	24462484	24475968	+	2617	protein_coding	plasminogen activator, urokinase receptor [Source:MGI Symbol;Acc:MGI:97612]	-	1975	2011	2037	763	728	818	46.661	45.686	46.2276	16.6227	15.4817	16.5198
ENSMUSG00000042567	18.2063	15.4063	4.11054	42.4328	30.8305	33.7705	12.5744	35.678	-1.50742	0.00275852	0.0134023	Nek10	14	14803415	15012059	+	11849	protein_coding	NIMA (never in mitosis gene a)- related kinase 10 [Source:MGI Symbol;Acc:MGI:2685128]	-	17	15	4	43	32	37	0.0887069	0.0752634	0.020049	0.206904	0.1503	0.165035
ENSMUSG00000022656	16.0643	21.5688	23.6356	42.4328	72.259	61.1521	20.4229	58.6146	-1.52009	5.48888e-05	0.000395629	Nectin3	16	46387706	46498525	-	12747	protein_coding	nectin cell adhesion molecule 3 [Source:MGI Symbol;Acc:MGI:1930171]	-	15	21	23	43	75	67	0.0727568	0.0979458	0.10716	0.192328	0.327449	0.277794
ENSMUSG00000034570	11.7805	15.4063	11.304	42.4328	32.7574	38.3341	12.8303	37.8415	-1.5594	0.000517255	0.00302145	Inpp5j	11	3494375	3504821	-	5092	protein_coding	inositol polyphosphate 5-phosphatase J [Source:MGI Symbol;Acc:MGI:2158663]	-	11	15	11	43	34	42	0.133566	0.175137	0.128297	0.481461	0.371605	0.43593
ENSMUSG00000026357	86.7475	57.5167	57.5476	206.243	215.814	179.805	67.2706	200.621	-1.57826	1.23912e-13	2.20124e-12	Rgs18	1	144752683	144775435	-	2031	protein_coding	regulator of G-protein signaling 18 [Source:MGI Symbol;Acc:MGI:1927498]	-	81	56	56	209	224	197	2.46584	1.63928	1.63754	5.86702	6.13802	5.12639
ENSMUSG00000004347	28.9158	23.6229	28.7738	82.8921	91.5281	68.4538	27.1042	80.958	-1.57841	4.60072e-07	4.62181e-06	Pde1c	6	56069804	56569103	-	20067	protein_coding	phosphodiesterase 1C [Source:MGI Symbol;Acc:MGI:108413]	-	27	23	28	84	95	75	0.0831901	0.0681428	0.0828684	0.238659	0.26347	0.197531
ENSMUSG00000064373	21.4191	10.2708	12.3316	24.6703	63.5879	42.8977	14.6739	43.7186	-1.57925	0.000868506	0.00479711	Selenop	15	3268547	3280508	+	2842	protein_coding	selenoprotein P [Source:MGI Symbol;Acc:MGI:894288]	-	20	10	12	25	66	47	0.435107	0.209195	0.250767	0.50153	1.29244	0.874036
ENSMUSG00000025407	16.0643	13.3521	10.2764	57.235	41.4285	30.1197	13.2309	42.9277	-1.69774	0.000174036	0.00113688	Gli1	10	127329882	127341974	-	4995	protein_coding	GLI-Kruppel family member GLI1 [Source:MGI Symbol;Acc:MGI:95727]	zf-C2H2	15	13	10	58	43	33	0.185672	0.154733	0.118899	0.662024	0.479097	0.349168
ENSMUSG00000067279	35.3416	24.65	25.6909	123.351	86.7108	71.1919	28.5608	93.7513	-1.71514	8.42542e-08	9.274e-07	Ppp1r3c	19	36731737	36736653	-	2719	protein_coding	protein phosphatase 1, regulatory subunit 3C [Source:MGI Symbol;Acc:MGI:1858229]	-	33	24	25	125	90	78	0.750404	0.524779	0.546065	2.62109	1.84214	1.51615
ENSMUSG00000099722	8.56765	4.10834	12.3316	35.5252	19.2691	29.207	8.33587	28.0004	-1.74798	0.00205127	0.0102884	Gm29154	9	103888423	103960376	-	7316	lincRNA	predicted gene 29154 [Source:MGI Symbol;Acc:MGI:5579860]	-	8	4	12	36	20	32	0.0676093	0.0325058	0.097414	0.28055	0.152141	0.23117
ENSMUSG00000052135	4.28383	5.13542	3.08291	13.8153	23.1229	10.9526	4.16738	15.9636	-1.93655	0.0093573	0.0379991	Foxo6	4	120267079	120287349	-	2615	protein_coding	forkhead box O6 [Source:MGI Symbol;Acc:MGI:2676586]	Fork	4	5	3	14	24	12	0.0945755	0.113677	0.0681339	0.305237	0.510775	0.24253
ENSMUSG00000036617	4.28383	7.18959	7.19345	30.5911	26.0132	15.5162	6.22229	24.0402	-1.94448	0.00153828	0.00796731	Etl4	2	19909780	20810713	+	16067	protein_coding	enhancer trap locus 4 [Source:MGI Symbol;Acc:MGI:95454]	-	4	7	7	31	27	17	0.0153927	0.0259023	0.0258748	0.110004	0.0935232	0.0559203
ENSMUSG00000047786	5.35478	2.05417	4.11054	19.7362	12.5249	12.778	3.83983	15.013	-1.96971	0.010227	0.0408836	Lix1	17	17402672	17459387	+	3434	protein_coding	limb and CNS expressed 1 [Source:MGI Symbol;Acc:MGI:1913893]	-	5	2	4	20	13	14	0.0900243	0.0346261	0.0691788	0.332056	0.210685	0.215468
ENSMUSG00000045912	11.7805	13.3521	7.19345	49.3405	39.5016	38.3341	10.7754	42.3921	-1.97612	1.71348e-05	0.000134764	C2cd4c	10	79606854	79614025	-	6754	protein_coding	C2 calcium-dependent domain containing 4C [Source:MGI Symbol;Acc:MGI:2685084]	-	11	13	7	50	41	42	0.100698	0.114434	0.0615532	0.422075	0.337842	0.328658
ENSMUSG00000059479	9.63861	11.2979	4.11054	24.6703	44.3189	32.8578	8.34902	33.949	-2.02556	0.000160293	0.00105761	B3gnt8	7	25626654	25635100	+	6474	protein_coding	UDP-GlcNAc:betaGal beta-1,3-N-acetylglucosaminyltransferase 8 [Source:MGI Symbol;Acc:MGI:2385269]	-	9	11	4	25	46	36	0.0859528	0.101017	0.0366945	0.220165	0.395435	0.29389
ENSMUSG00000026308	6.42574	7.18959	0	20.723	20.2325	15.5162	4.53844	18.8239	-2.05519	0.0057484	0.0251575	Klhl30	1	91351016	91362416	+	3089	protein_coding	kelch-like 30 [Source:MGI Symbol;Acc:MGI:1918038]	-	6	7	0	21	21	17	0.120095	0.134727	0	0.387599	0.378348	0.290862
ENSMUSG00000030359	0	3.08125	7.19345	13.8153	20.2325	10.9526	3.4249	15.0002	-2.12042	0.0119541	0.0465188	Pzp	6	128483567	128526720	-	6414	protein_coding	PZP, alpha-2-macroglobulin like [Source:MGI Symbol;Acc:MGI:87854]	-	0	3	7	14	21	12	0	0.0278078	0.0648161	0.124446	0.182214	0.0988798
ENSMUSG00000034522	20.3482	19.5146	20.5527	95.7206	80.9301	95.8353	20.1385	90.8287	-2.17347	1.08561e-11	1.68746e-10	Zfp395	14	65358389	65398930	+	4733	protein_coding	zinc finger protein 395 [Source:MGI Symbol;Acc:MGI:2682318]	-	19	19	20	97	84	105	0.248203	0.238667	0.250962	1.16847	0.987719	1.17249
ENSMUSG00000021573	9.63861	3.08125	3.08291	23.6834	18.3056	31.0324	5.26759	24.3405	-2.21801	0.000654558	0.00373033	Tppp	13	74009407	74035753	+	5102	protein_coding	tubulin polymerization promoting protein [Source:MGI Symbol;Acc:MGI:1920198]	-	9	3	3	24	19	34	0.109067	0.0349587	0.0349216	0.268196	0.207254	0.352204
ENSMUSG00000030409	9.63861	7.18959	12.3316	36.512	40.465	59.3266	9.71994	45.4345	-2.22654	2.24397e-06	2.04716e-05	Dmpk	7	19083849	19093821	+	4330	protein_coding	dystrophia myotonica-protein kinase [Source:MGI Symbol;Acc:MGI:94906]	-	9	7	12	37	42	65	0.128512	0.0961135	0.164591	0.487186	0.539824	0.793379
ENSMUSG00000024063	136.011	163.306	175.726	783.527	653.221	791.326	158.348	742.692	-2.22855	1.02129e-66	8.24381e-65	Lbh	17	72918305	72941947	+	3212	protein_coding	limb-bud and heart [Source:MGI Symbol;Acc:MGI:1925139]	-	127	159	171	794	678	867	2.44466	2.94304	3.1618	14.0937	11.7475	14.2659
ENSMUSG00000064065	37.4835	50.3271	31.8567	155.916	198.471	209.012	39.8891	187.8	-2.23529	2.53393e-20	6.61168e-19	Ipcef1	10	6885796	7052478	-	9003	protein_coding	interaction protein for cytohesin exchange factors 1 [Source:MGI Symbol;Acc:MGI:2444159]	-	35	49	31	158	206	229	0.240365	0.323581	0.204498	1.00058	1.27342	1.34432
ENSMUSG00000055782	13.9224	14.3792	7.19345	57.235	63.5879	62.0648	11.8317	60.9626	-2.36743	7.11887e-09	8.71887e-08	Abcd2	15	91145871	91191799	-	5946	protein_coding	ATP-binding cassette, sub-family D (ALD), member 2 [Source:MGI Symbol;Acc:MGI:1349467]	-	13	14	7	58	66	68	0.135179	0.139984	0.0699176	0.55614	0.617745	0.604421
ENSMUSG00000068876	3.21287	1.02708	2.05527	8.88129	13.4883	10.9526	2.09841	11.1074	-2.41078	0.0109835	0.0434151	Cgn	3	94760069	94786492	-	6021	protein_coding	cingulin [Source:MGI Symbol;Acc:MGI:1927237]	-	3	1	2	9	14	12	0.0308065	0.00987429	0.0197276	0.0852227	0.129405	0.105334
ENSMUSG00000069830	0	3.08125	4.11054	6.90767	15.4153	17.3416	2.39726	13.2215	-2.45493	0.00802228	0.0334334	Nlrp1a	11	71092236	71144704	-	4166	protein_coding	NLR family, pyrin domain containing 1A [Source:MGI Symbol;Acc:MGI:2684861]	-	0	3	4	7	16	19	0	0.0428131	0.0570236	0.0957988	0.213743	0.24104
ENSMUSG00000094595	1.07096	3.08125	2.05527	14.8022	11.5614	9.12717	2.06916	11.8303	-2.5079	0.00735085	0.0310382	Fsbp	4	11579665	11587591	+	4358	protein_coding	fibrinogen silencer binding protein [Source:MGI Symbol;Acc:MGI:5301008]	-	1	3	2	15	12	10	0.0141874	0.0409269	0.0272556	0.196239	0.153244	0.121274
ENSMUSG00000060029	3.21287	3.08125	1.02764	10.8549	19.2691	12.778	2.44059	14.3007	-2.55448	0.00318562	0.0151342	4930473A02Rik	2	130543791	130563749	-	1409	antisense	RIKEN cDNA 4930473A02 gene [Source:MGI Symbol;Acc:MGI:2447823]	-	3	3	1	11	20	14	0.131644	0.126586	0.0421505	0.445105	0.789968	0.525137
ENSMUSG00000040522	3.21287	7.18959	0	21.7098	17.3422	26.4688	3.46749	21.8403	-2.65492	0.000432632	0.00258176	Tlr8	X	167242696	167264329	-	3586	protein_coding	toll-like receptor 8 [Source:MGI Symbol;Acc:MGI:2176887]	-	3	7	0	22	18	29	0.0517251	0.116055	0	0.349779	0.279353	0.427409
ENSMUSG00000085006	1.07096	4.10834	0	11.8417	7.70763	13.6908	1.72643	11.08	-2.67838	0.00965948	0.0389284	BC021767	3	94661830	94670696	-	1794	transcribed_unprocessed_pseudogene	cDNA sequence BC021767 [Source:MGI Symbol;Acc:MGI:3615512]	-	1	4	0	12	8	15	0.0344642	0.13256	0	0.381364	0.248175	0.4419
ENSMUSG00000061808	0	1.02708	0	0	18.3056	10.0399	0.342361	9.4485	-4.66343	0.00422902	0.0193288	Ttr	18	20665250	20674324	+	1219	protein_coding	transthyretin [Source:MGI Symbol;Acc:MGI:98865]	-	0	1	0	0	19	11	0	0.048772	0	0	0.867442	0.476919
ENSMUSG00000035540	0	0	0	0.98681	22.1594	14.6035	0	12.5832	-6.03873	8.08464e-05	0.000567034	Gc	5	89417522	89457898	-	1845	protein_coding	vitamin D binding protein [Source:MGI Symbol;Acc:MGI:95669]	-	0	0	0	1	23	16	0	0	0	0.0309019	0.69378	0.458331
ENSMUSG00000029368	2.14191	0	0	1.97362	149.335	266.513	0.713971	139.274	-7.62186	0.000556669	0.0032298	Alb	5	90460897	90476602	+	2342	protein_coding	albumin [Source:MGI Symbol;Acc:MGI:87991]	-	2	0	0	2	155	292	0.0527999	0	0	0.0486883	3.68328	6.58948
