# Supplementary material for: Transcriptional response of murine microglia in Alzheimer’s disease and inflammation
Source: BMC Genomics. 2022 Mar 5;23:183. doi: 10.1186/s12864-022-08417-8 (PMC8898509; doi:10.1186/s12864-022-08417-8)
Supplement: Supplementary file 2 — Additional file2. [file 12864_2022_8417_MOESM2_ESM.xlsx]

## Sheet: Sheet1
Name	Description	WT_Ctl_3	WT_Ctl_4	WT_Ctl_5	8m_WT_APP_1	8m_WT_APP_2	8m_WT_APP_5	8m_WT_APP_6	8m_WT_APP_7		avg cont. WT	avg. 5x		up in 5X	pvalue	padj
10538187	NM_053110 // Gpnmb // glycoprotein (transmembrane) nmb // 6 B2.3|6 21.0 cM // 93695 /// ENSMUST00000031840 // Gpnmb // glycoprotein (transmembrane) nmb // 6 B2.3|6 21.0 cM // 93695 /// BC026375 // Gpnmb // glycoprotein (transmembrane) nmb // 6 B2.3|6 21.0 cM // 93695, NA	14.5281	18.4278	17.7688	839.886	529.841	679.216	1016.92	859.459		16.9083	785.064		46.4308	0.000450912	0.00148705
10608138	NM_012008 // Ddx3y // DEAD (Asp-Glu-Ala-Asp) box polypeptide 3, Y-linked // Y A1|Y // 26900 /// ENSMUST00000091190 // Ddx3y // DEAD (Asp-Glu-Ala-Asp) box polypeptide 3, Y-linked // Y A1|Y // 26900 /// BC021453 // Ddx3y // DEAD (Asp-Glu-Ala-Asp) box polypeptide 3, Y-linked // Y A1|Y // 26900, NA	11.0821	10.2547	9.90804	9.23692	280.43	340.158	416.288	368.33		10.4149	282.888		27.1618	0.0294148	0.031809
10523717	NM_009263 // Spp1 // secreted phosphoprotein 1 // 5 E5|5 56.0 cM // 20750 /// ENSMUST00000112747 // Spp1 // secreted phosphoprotein 1 // 5 E5|5 56.0 cM // 20750 /// ENSMUST00000031243 // Spp1 // secreted phosphoprotein 1 // 5 E5|5 56.0 cM // 20750 /// ENSMUST00000112748 // Spp1 // secreted phosphoprotein 1 // 5 E5|5 56.0 cM // 20750 /// BC002113 // Spp1 // secreted phosphoprotein 1 // 5 E5|5 56.0…	62.9278	23.2324	31.0517	821.388	657.367	1754.12	903.549	1009.53		39.0706	1029.19		26.3418	0.00795706	0.0110779
10466712	NM_174857 // Mamdc2 // MAM domain containing 2 // 19 B|19 // 71738 /// ENSMUST00000036069 // Mamdc2 // MAM domain containing 2 // 19 B|19 // 71738 /// BC042773 // Mamdc2 // MAM domain containing 2 // 19 B|19 // 71738, NA	14.0309	11.9799	10.6713	373.957	304.615	180.456	365.596	267.966		12.2274	298.518		24.4139	0.000915119	0.00222791
10476945	NM_009977 // Cst7 // cystatin F (leukocystatin) // 2|2 G1-G3 // 13011 /// ENSMUST00000089200 // Cst7 // cystatin F (leukocystatin) // 2|2 G1-G3 // 13011 /// BC117047 // Cst7 // cystatin F (leukocystatin) // 2|2 G1-G3 // 13011 /// ENSMUST00000162452 // Cst7 // cystatin F (leukocystatin) // 2|2 G1-G3 // 13011, NA	181.122	178.923	245.629	4719.38	4598.8	4934.21	5101.79	4902.04		201.892	4851.25		24.029	1.77152e-08	8.23757e-06
10508614	NM_010174 // Fabp3 // fatty acid binding protein 3, muscle and heart // 4 D2.2|4 61.0 cM // 14077 /// ENSMUST00000070532 // Fabp3 // fatty acid binding protein 3, muscle and heart // 4 D2.2|4 61.0 cM // 14077 /// BC089542 // Fabp3 // fatty acid binding protein 3, muscle and heart // 4 D2.2|4 61.0 cM // 14077, NA	21.1019	21.5217	23.7688	679.899	556.781	326.904	626.614	453.285		22.1308	528.697		23.8897	0.000947571	0.00228301
10490838	NM_010634 // Fabp5 // fatty acid binding protein 5, epidermal // 3|3 A1-3 // 16592 /// ENSMUST00000029046 // Fabp5 // fatty acid binding protein 5, epidermal // 3|3 A1-3 // 16592 /// X70100 // Fabp5 // fatty acid binding protein 5, epidermal // 3|3 A1-3 // 16592 /// ENSMUST00000072582 // Fabp5l2 // fatty acid binding protein 5-like 2 // 18 A1|18 // 622384, NA	18.1732	39.3468	41.1525	859.661	790.263	880.236	665.481	547.194		32.8908	748.567		22.7591	0.000142319	0.000797327
10540472	NM_011498 // Bhlhe40 // basic helix-loop-helix family, member e40 // 6|6 E-F1 // 20893 /// ENSMUST00000032194 // Bhlhe40 // basic helix-loop-helix family, member e40 // 6|6 E-F1 // 20893 /// BC010720 // Bhlhe40 // basic helix-loop-helix family, member e40 // 6|6 E-F1 // 20893, NA	19.0471	16.7397	18.0817	575.276	320.437	314.992	429.327	324.851		17.9562	392.977		21.8853	0.00138714	0.00282905
10531737	NM_152803 // Hpse // heparanase // 5 E4|5 // 15442 /// ENSMUST00000045617 // Hpse // heparanase // 5 E4|5 // 15442 /// AF359507 // Hpse // heparanase // 5 E4|5 // 15442, NA	10.5895	13.8638	10.4437	250.069	225.013	161.982	256.568	226.592		11.6323	224.045		19.2605	7.66641e-05	0.000614635
10365559	NM_010512 // Igf1 // insulin-like growth factor 1 // 10 C1|10 48.0 cM // 16000 /// NM_001111274 // Igf1 // insulin-like growth factor 1 // 10 C1|10 48.0 cM // 16000 /// NM_001111275 // Igf1 // insulin-like growth factor 1 // 10 C1|10 48.0 cM // 16000 /// NM_001111276 // Igf1 // insulin-like growth factor 1 // 10 C1|10 48.0 cM // 16000 /// NM_184052 // Igf1 // insulin-like growth factor 1 // 10 C1…	29.0273	17.6406	33.3229	591.568	525.194	400.385	596.071	403.164		26.6636	503.276		18.8751	0.000172478	0.000862388
10572130	NM_008509 // Lpl // lipoprotein lipase // 8 B3.3|8 33.0 cM // 16956 /// ENSMUST00000015712 // Lpl // lipoprotein lipase // 8 B3.3|8 33.0 cM // 16956 /// BC003305 // Lpl // lipoprotein lipase // 8 B3.3|8 33.0 cM // 16956, NA	69.3677	34.2433	38.3496	864.122	865.138	635.364	1018.45	871.401		47.3202	850.894		17.9816	6.60228e-05	0.00056853
10400304	NM_028133 // Egln3 // EGL nine homolog 3 (C. elegans) // 12 C1|12 // 112407 /// ENSMUST00000039516 // Egln3 // EGL nine homolog 3 (C. elegans) // 12 C1|12 // 112407 /// BC058278 // Egln3 // EGL nine homolog 3 (C. elegans) // 12 C1|12 // 112407, NA	18.7461	14.4022	14.1703	281.037	292.712	206.647	355.196	266.922		15.7729	280.503		17.7838	0.000163214	0.000843275
10511779	NM_175406 // Atp6v0d2 // ATPase, H+ transporting, lysosomal V0 subunit D2 // 4 A3|4 // 242341 /// ENSMUST00000029900 // Atp6v0d2 // ATPase, H+ transporting, lysosomal V0 subunit D2 // 4 A3|4 // 242341 /// AB088358 // Atp6v0d2 // ATPase, H+ transporting, lysosomal V0 subunit D2 // 4 A3|4 // 242341 /// ENSMUST00000128605 // Atp6v0d2 // ATPase, H+ transporting, lysosomal V0 subunit D2 // 4 A3|4 // 2…	11.9779	9.11391	8.9023	228.124	105.6	96.9415	143.653	155.688		9.99803	146.001		14.603	0.00471078	0.00750175
10557895	NM_021334 // Itgax // integrin alpha X // 7 F3|7 // 16411 /// ENSMUST00000033053 // Itgax // integrin alpha X // 7 F3|7 // 16411 /// AF211864 // Itgax // integrin alpha X // 7 F3|7 // 16411, NA	58.5868	81.8826	72.3885	1057.5	890.632	734.262	1157.08	1025.07		70.9526	972.909		13.7121	9.21667e-05	0.000680278
10446229	NM_009404 // Tnfsf9 // tumor necrosis factor (ligand) superfamily, member 9 // 17 D|17 // 21950 /// ENSMUST00000039490 // Tnfsf9 // tumor necrosis factor (ligand) superfamily, member 9 // 17 D|17 // 21950 /// BC138767 // Tnfsf9 // tumor necrosis factor (ligand) superfamily, member 9 // 17 D|17 // 21950, NA	76.1504	27.8399	42.871	770.505	776.407	445.763	608.435	458.548		48.9538	611.932		12.5002	0.00111165	0.00249718
10467136	NM_009890 // Ch25h // cholesterol 25-hydroxylase // 19 C1|19 // 12642 /// ENSMUST00000050562 // Ch25h // cholesterol 25-hydroxylase // 19 C1|19 // 12642 /// AF059213 // Ch25h // cholesterol 25-hydroxylase // 19 C1|19 // 12642, NA	42.0951	13.2992	30.6555	447.437	398.602	261.82	240.871	317.381		28.6833	333.222		11.6173	0.00121042	0.00263013
10435920	NM_207244 // Cd200r4 // CD200 receptor 4 // 16 B4|16 // 239849 /// NM_177010 // F630003A18Rik // RIKEN cDNA F630003A18 gene // 16 B4|16 // 319823 /// ENSMUST00000116600 // Cd200r4 // CD200 receptor 4 // 16 B4|16 // 239849 /// ENSMUST00000114626 // Cd200r4 // CD200 receptor 4 // 16 B4|16 // 239849 /// AY230200 // Cd200r4 // CD200 receptor 4 // 16 B4|16 // 239849 /// BC147204 // F630003A18Rik // RI…	22.0293	17.3299	7.06255	218.598	244.972	79.1419	138.415	165.415		15.4739	169.309		10.9416	0.00784839	0.0109925
10520304	NM_001004365 // Actr3b // ARP3 actin-related protein 3 homolog B (yeast) // 5 A3|5 // 242894 /// ENSMUST00000088244 // Actr3b // ARP3 actin-related protein 3 homolog B (yeast) // 5 A3|5 // 242894 /// BC082279 // Actr3b // ARP3 actin-related protein 3 homolog B (yeast) // 5 A3|5 // 242894 /// BC053106 // Actr3b // ARP3 actin-related protein 3 homolog B (yeast) // 5 A3|5 // 242894 /// ENSMUST000001…	11.1021	11.1839	12.1127	125.612	120.774	59.4262	181.701	123.549		11.4662	122.213		10.6585	0.00514872	0.00800721
10548375	NM_020008 // Clec7a // C-type lectin domain family 7, member a // 6 F3|6 // 56644 /// ENSMUST00000112076 // Clec7a // C-type lectin domain family 7, member a // 6 F3|6 // 56644 /// AF262985 // Clec7a // C-type lectin domain family 7, member a // 6 F3|6 // 56644, NA	84.5219	76.8162	68.6496	952.817	882.887	500.978	891.362	797.205		76.6626	805.05		10.5012	0.000484193	0.00153163
10357472	NM_009911 // Cxcr4 // chemokine (C-X-C motif) receptor 4 // 1 E4|1 67.4 cM // 12767 /// ENSMUST00000052172 // Cxcr4 // chemokine (C-X-C motif) receptor 4 // 1 E4|1 67.4 cM // 12767 /// AB000803 // Cxcr4 // chemokine (C-X-C motif) receptor 4 // 1 E4|1 67.4 cM // 12767, NA	75.4036	42.1303	156.479	1098.62	850.846	746.824	1089.33	929.409		91.3377	943.006		10.3244	0.000102262	0.000699294
10349661	NM_145509 // 5430435G22Rik // RIKEN cDNA 5430435G22 gene // 1 E4|1 // 226421 /// ENSMUST00000064679 // 5430435G22Rik // RIKEN cDNA 5430435G22 gene // 1 E4|1 // 226421 /// AB232641 // 5430435G22Rik // RIKEN cDNA 5430435G22 gene // 1 E4|1 // 226421 /// ENSMUST00000064664 // 5430435G22Rik // RIKEN cDNA 5430435G22 gene // 1 E4|1 // 226421, NA	18.3755	29.5064	44.4865	357.351	191.156	327.213	351.159	351.856		30.7895	315.747		10.255	0.000532074	0.00162773
10561104	NM_009465 // Axl // AXL receptor tyrosine kinase // 7 A3-B1|7 6.0 cM // 26362 /// NM_001190974 // Axl // AXL receptor tyrosine kinase // 7 A3-B1|7 6.0 cM // 26362 /// NM_001190975 // Axl // AXL receptor tyrosine kinase // 7 A3-B1|7 6.0 cM // 26362 /// ENSMUST00000002677 // Axl // AXL receptor tyrosine kinase // 7 A3-B1|7 6.0 cM // 26362 /// BC046618 // Axl // AXL receptor tyrosine kinase // 7 A3-…	54.8623	59.0535	88.7465	805.171	691.918	408.505	795.04	732.702		67.5541	686.667		10.1647	0.000698123	0.00189841
10548333	NM_001033122 // Cd69 // CD69 antigen // 6 F3|6 62.5 cM // 12515 /// ENSMUST00000032259 // Cd69 // CD69 antigen // 6 F3|6 62.5 cM // 12515 /// BC128272 // Cd69 // CD69 antigen // 6 F3|6 62.5 cM // 12515, NA	18.0134	26.3073	29.51	384.082	260.356	163.095	147.556	186.557		24.6102	228.329		9.27781	0.0126592	0.0156142
10533720	NM_030701 // Niacr1 // niacin receptor 1 // 5 F|5 // 80885 /// ENSMUST00000057145 // Niacr1 // niacin receptor 1 // 5 F|5 // 80885 /// AJ300198 // Niacr1 // niacin receptor 1 // 5 F|5 // 80885, NA	33.8369	60.5464	54.0898	585.421	421.656	575.53	350.822	303.287		49.491	447.343		9.03888	0.00207382	0.00379655
10568369	NM_009943 // Cox6a2 // cytochrome c oxidase, subunit VI a, polypeptide 2 // 7 F3|7 61.0 cM // 12862 /// ENSMUST00000033049 // Cox6a2 // cytochrome c oxidase, subunit VI a, polypeptide 2 // 7 F3|7 61.0 cM // 12862 /// U08439 // Cox6a2 // cytochrome c oxidase, subunit VI a, polypeptide 2 // 7 F3|7 61.0 cM // 12862, NA	235.632	154.102	149.243	1963.03	1670.34	1400.1	1506.3	1418.72		179.659	1591.7		8.85954	5.6749e-05	0.000527765
10423894	NM_029422 // Tm7sf4 // transmembrane 7 superfamily member 4 // 15|15 C // 75766 /// ENSMUST00000022913 // Tm7sf4 // transmembrane 7 superfamily member 4 // 15|15 C // 75766 /// AB109560 // Tm7sf4 // transmembrane 7 superfamily member 4 // 15|15 C // 75766 /// ENSMUST00000110308 // Tm7sf4 // transmembrane 7 superfamily member 4 // 15|15 C // 75766 /// ENSMUST00000110309 // Tm7sf4 // transmembrane …	14.087	11.6819	11.8911	95.1866	116.203	124.288	83.9327	124.299		12.5533	108.782		8.66556	0.000118701	0.000745893
10469581	NM_001177631 // Etl4 // enhancer trap locus 4 // 2 A3|2 9.5 cM // 208618 /// NM_178059 // Etl4 // enhancer trap locus 4 // 2 A3|2 9.5 cM // 208618 /// NM_029895 // Etl4 // enhancer trap locus 4 // 2 A3|2 9.5 cM // 208618 /// NM_001081006 // Etl4 // enhancer trap locus 4 // 2 A3|2 9.5 cM // 208618 /// NM_001177630 // Etl4 // enhancer trap locus 4 // 2 A3|2 9.5 cM // 208618 /// ENSMUST00000114620 /…	28.9923	28.0543	29.4737	288.001	253.466	180.886	300.54	204.627		28.8401	245.504		8.51258	0.000420097	0.00142588
10349648	NM_007799 // Ctse // cathepsin E // 1 F|1 69.1 cM // 13034 /// ENSMUST00000073350 // Ctse // cathepsin E // 1 F|1 69.1 cM // 13034 /// ENSMUST00000116536 // Ctse // cathepsin E // 1 F|1 69.1 cM // 13034 /// BC005432 // Ctse // cathepsin E // 1 F|1 69.1 cM // 13034, NA	27.9716	26.5472	32.7159	302.924	213.706	142.2	291.008	268.291		29.0783	243.626		8.37828	0.00161985	0.00320523
10350516	NM_011198 // Ptgs2 // prostaglandin-endoperoxide synthase 2 // 1 H1|1 76.2 cM // 19225 /// ENSMUST00000035065 // Ptgs2 // prostaglandin-endoperoxide synthase 2 // 1 H1|1 76.2 cM // 19225 /// M88242 // Ptgs2 // prostaglandin-endoperoxide synthase 2 // 1 H1|1 76.2 cM // 19225, NA	161.531	139.778	171.429	1274.74	1472.88	1340.81	1229.06	1138.15		157.579	1291.13		8.19351	5.35587e-06	0.00020754
10586781	NM_181072 // Myo1e // myosin IE // 9 D|9 41.0 cM // 71602 /// ENSMUST00000034745 // Myo1e // myosin IE // 9 D|9 41.0 cM // 71602 /// BC051391 // Myo1e // myosin IE // 9 D|9 41.0 cM // 71602, NA	70.3123	101.248	83.2667	667.078	574.825	869.236	726.251	559.485		84.9423	679.375		7.99807	0.000222817	0.00101578
10560919	NM_144921 // Atp1a3 // ATPase, Na+/K+ transporting, alpha 3 polypeptide // 7 A3|7 5.5 cM // 232975 /// ENSMUST00000102858 // Atp1a3 // ATPase, Na+/K+ transporting, alpha 3 polypeptide // 7 A3|7 5.5 cM // 232975 /// BC020177 // Atp1a3 // ATPase, Na+/K+ transporting, alpha 3 polypeptide // 7 A3|7 5.5 cM // 232975 /// ENSMUST00000080882 // Atp1a3 // ATPase, Na+/K+ transporting, alpha 3 polypeptide /…	80.2169	75.6495	75.736	682.504	632.328	414.256	711.058	590.353		77.2008	606.1		7.85095	0.000271843	0.0011388
10496125	NM_020265 // Dkk2 // dickkopf homolog 2 (Xenopus laevis) // 3|3 H2 // 56811 /// ENSMUST00000029665 // Dkk2 // dickkopf homolog 2 (Xenopus laevis) // 3|3 H2 // 56811 /// BC096448 // Dkk2 // dickkopf homolog 2 (Xenopus laevis) // 3|3 H2 // 56811, NA	36.7007	21.6074	23.2441	200.418	200.132	244.949	244.855	170.011		27.1841	212.073		7.80137	8.16935e-05	0.000643856
10586744	NM_007585 // Anxa2 // annexin A2 // 9 C|9 37.0 cM // 12306 /// ENSMUST00000034756 // Anxa2 // annexin A2 // 9 C|9 37.0 cM // 12306 /// BC005763 // Anxa2 // annexin A2 // 9 C|9 37.0 cM // 12306 /// ENSMUST00000123470 // Anxa2 // annexin A2 // 9 C|9 37.0 cM // 12306 /// ENSMUST00000134907 // Anxa2 // annexin A2 // 9 C|9 37.0 cM // 12306, NA	19.8078	29.2471	17.5092	184.533	180.167	187.105	170.585	129.164		22.188	170.31		7.67579	5.04673e-05	0.000521495
10487597	NM_008361 // Il1b // interleukin 1 beta // 2 F|2 73.0 cM // 16176 /// ENSMUST00000028881 // Il1b // interleukin 1 beta // 2 F|2 73.0 cM // 16176 /// BC011437 // Il1b // interleukin 1 beta // 2 F|2 73.0 cM // 16176, NA	247.023	229.655	540.541	3099.68	3006.98	2495.71	2169.86	2039.75		339.073	2562.4		7.55707	0.000282889	0.00117449
10399005	NM_007763 // Crip1 // cysteine-rich protein 1 (intestinal) // 12 F1|12 57.9 cM // 12925 /// ENSMUST00000006523 // Crip1 // cysteine-rich protein 1 (intestinal) // 12 F1|12 57.9 cM // 12925 /// BC031922 // Crip1 // cysteine-rich protein 1 (intestinal) // 12 F1|12 57.9 cM // 12925, NA	261.807	228.212	609.656	3032.62	2622.76	2335.87	2617.2	2621.36		366.558	2645.96		7.21839	1.1815e-05	0.000261618
10458894	NM_010728 // Lox // lysyl oxidase // 18 D1|18 29.0 cM // 16948 /// ENSMUST00000025409 // Lox // lysyl oxidase // 18 D1|18 29.0 cM // 16948 /// M65142 // Lox // lysyl oxidase // 18 D1|18 29.0 cM // 16948, NA	12.5439	10.4589	10.8654	95.9373	94.6726	55.7322	59.2554	79.902		11.2894	77.0999		6.8294	0.00115259	0.00256438
10607484	NM_001093750 // Ptchd1 // patched domain containing 1 // X F3|X // 211612 /// ENSMUST00000101130 // Ptchd1 // patched domain containing 1 // X F3|X // 211612, NA	21.6684	18.1327	21.2341	168.242	162.938	120.271	144.812	94.7673		20.3451	138.206		6.7931	0.000665808	0.00186507
10363082	NM_013532 // Lilrb4 // leukocyte immunoglobulin-like receptor, subfamily B, member 4 // 10 32.0 cM // 14728 /// ENSMUST00000105481 // Lilrb4 // leukocyte immunoglobulin-like receptor, subfamily B, member 4 // 10 32.0 cM // 14728 /// ENSMUST00000078778 // Lilrb4 // leukocyte immunoglobulin-like receptor, subfamily B, member 4 // 10 32.0 cM // 14728 /// BC006591 // Lilrb4 // leukocyte immunoglobuli…	96.9832	115.191	182.77	839.508	751.95	973.248	1051.14	823.82		131.648	887.933		6.74475	5.44012e-05	0.000516256
10423363	NM_020332 // Ank // progressive ankylosis // 15 B1|15 14.4 cM // 11732 /// ENSMUST00000022875 // Ank // progressive ankylosis // 15 B1|15 14.4 cM // 11732 /// DQ832285 // Ank // progressive ankylosis // 15 B1|15 14.4 cM // 11732, NA	160.188	165.064	113.159	1092.49	1011.22	562.269	1124.14	1088.53		146.137	975.73		6.67682	0.00105094	0.00244344
10535807	NM_010228 // Flt1 // FMS-like tyrosine kinase 1 // 5 G|5 82.0 cM // 14254 /// ENSMUST00000031653 // Flt1 // FMS-like tyrosine kinase 1 // 5 G|5 82.0 cM // 14254 /// D88689 // Flt1 // FMS-like tyrosine kinase 1 // 5 G|5 82.0 cM // 14254 /// ENSMUST00000110529 // Flt1 // FMS-like tyrosine kinase 1 // 5 G|5 82.0 cM // 14254, NA	23.6445	26.656	20.1722	180.619	148.31	148.604	165.855	138.848		23.4909	156.447		6.6599	1.13769e-05	0.000264513
10587107	NM_010864 // Myo5a // myosin VA // 9 D|9 42.0 cM // 17918 /// ENSMUST00000036772 // Myo5a // myosin VA // 9 D|9 42.0 cM // 17918 /// ENSMUST00000113486 // Myo5a // myosin VA // 9 D|9 42.0 cM // 17918 /// ENSMUST00000113484 // Myo5a // myosin VA // 9 D|9 42.0 cM // 17918 /// ENSMUST00000123531 // Myo5a // myosin VA // 9 D|9 42.0 cM // 17918 /// ENSMUST00000123128 // Myo5a // myosin VA // 9 D|9 42.…	17.1304	36.7533	49.5663	230.691	222.298	186.4	279.061	224.585		34.4833	228.607		6.62949	8.84591e-05	0.000685558
10560618	NM_007469 // Apoc1 // apolipoprotein C-I // 7 A3|7 4.0 cM // 11812 /// NM_001110009 // Apoc1 // apolipoprotein C-I // 7 A3|7 4.0 cM // 11812 /// ENSMUST00000045035 // Apoc1 // apolipoprotein C-I // 7 A3|7 4.0 cM // 11812 /// ENSMUST00000108451 // Apoc1 // apolipoprotein C-I // 7 A3|7 4.0 cM // 11812 /// BC019398 // Apoc1 // apolipoprotein C-I // 7 A3|7 4.0 cM // 11812, NA	20.1578	19.8128	20.3869	180.843	157.811	63.2982	91.9682	138.593		20.1191	126.503		6.28768	0.0100089	0.0130734
10526853	NM_030565 // Fam20c // family with sequence similarity 20, member C // 5 G2|5 // 80752 /// ENSMUST00000026972 // Fam20c // family with sequence similarity 20, member C // 5 G2|5 // 80752 /// AY778962 // Fam20c // family with sequence similarity 20, member C // 5 G2|5 // 80752 /// ENSMUST00000160645 // Fam20c // family with sequence similarity 20, member C // 5 G2|5 // 80752 /// ENSMUST00000094170…	48.8327	54.5189	43.1252	350.845	328.392	207.707	337.761	291.544		48.8256	303.25		6.21088	0.000320576	0.00124223
10509163	NM_008321 // Id3 // inhibitor of DNA binding 3 // 4 D3|4 66.0 cM // 15903 /// ENSMUST00000008016 // Id3 // inhibitor of DNA binding 3 // 4 D3|4 66.0 cM // 15903 /// M60523 // Id3 // inhibitor of DNA binding 3 // 4 D3|4 66.0 cM // 15903, NA	15.4057	20.9203	22.8435	153.122	182.888	58.4382	84.1135	124.763		19.7232	120.665		6.11793	0.0153121	0.0182568
10356866	NM_008798 // Pdcd1 // programmed cell death 1 // 1 D|1 // 18566 /// ENSMUST00000027507 // Pdcd1 // programmed cell death 1 // 1 D|1 // 18566 /// X67914 // Pdcd1 // programmed cell death 1 // 1 D|1 // 18566, NA	33.744	37.7426	35.058	235.732	218.252	208.021	208.406	199.065		35.5149	213.895		6.0227	6.97455e-07	0.000108106
10521163	BC147444 // Gm1673 // predicted gene 1673 // 5 B2|5 // 381633 /// BC048625 // Gm1673 // predicted gene 1673 // 5 B2|5 // 381633 /// ENSMUST00000094869 // Gm1673 // predicted gene 1673 // 5 B2|5 // 381633 /// BC100514 // Gm1673 // predicted gene 1673 // 5 B2|5 // 381633 /// ENSMUST00000142510 // Gm1673 // predicted gene 1673 // 5 B2|5 // 381633, NA	69.2965	45.4087	74.9115	505.838	505.422	243.228	312.494	310.659		63.2056	375.528		5.94138	0.00523066	0.00808058
10607486	NM_001093750 // Ptchd1 // patched domain containing 1 // X F3|X // 211612 /// ENSMUST00000038665 // Ptchd1 // patched domain containing 1 // X F3|X // 211612 /// BC116312 // Ptchd1 // patched domain containing 1 // X F3|X // 211612, NA	54.0593	60.076	56.4774	366.585	362.503	243.936	342.388	341.682		56.8709	331.419		5.82756	9.51388e-05	0.000680608
10603551	NM_007807 // Cybb // cytochrome b-245, beta polypeptide // X A1.1|X // 13058 /// ENSMUST00000015484 // Cybb // cytochrome b-245, beta polypeptide // X A1.1|X // 13058 /// BC071229 // Cybb // cytochrome b-245, beta polypeptide // X A1.1|X // 13058, NA	64.3765	94.4201	144.128	561.158	520.998	523.098	776.825	544.943		100.975	585.404		5.79752	0.000348228	0.00129541
10548314	NM_030599 // Klrb1b // killer cell lectin-like receptor subfamily B member 1B // 6 F3|6 62.1 cM // 80782 /// ENSMUST00000032472 // Klrb1b // killer cell lectin-like receptor subfamily B member 1B // 6 F3|6 62.1 cM // 80782 /// BC100580 // Klrb1b // killer cell lectin-like receptor subfamily B member 1B // 6 F3|6 62.1 cM // 80782, NA	18.4713	15.06	13.5194	93.1328	113.994	115.409	70.7716	58.0575		15.6836	90.2731		5.7559	0.00278034	0.00486037
10462390	NM_021893 // Cd274 // CD274 antigen // 19|19 C2 // 60533 /// ENSMUST00000016640 // Cd274 // CD274 antigen // 19|19 C2 // 60533 /// BC066841 // Cd274 // CD274 antigen // 19|19 C2 // 60533, NA	74.619	64.7046	75.6887	352.183	456.644	350.37	486.766	403.475		71.6708	409.888		5.71904	9.09079e-05	0.000692986
10608107	NM_009484 // Uty // ubiquitously transcribed tetratricopeptide repeat gene, Y chromosome // Y A1|Y // 22290 /// ENSMUST00000069309 // Uty // ubiquitously transcribed tetratricopeptide repeat gene, Y chromosome // Y A1|Y // 22290 /// AF057367 // Uty // ubiquitously transcribed tetratricopeptide repeat gene, Y chromosome // Y A1|Y // 22290 /// ENSMUST00000154666 // Uty // ubiquitously transcribed t…	6.75917	7.87114	7.51373	7.52481	36.8553	52.0839	68.7818	44.8792		7.38135	42.025		5.69341	0.0422863	0.0434065
10501164	NM_007778 // Csf1 // colony stimulating factor 1 (macrophage) // 3 F3|3 51.0 cM // 12977 /// NM_001113529 // Csf1 // colony stimulating factor 1 (macrophage) // 3 F3|3 51.0 cM // 12977 /// NM_001113530 // Csf1 // colony stimulating factor 1 (macrophage) // 3 F3|3 51.0 cM // 12977 /// ENSMUST00000014743 // Csf1 // colony stimulating factor 1 (macrophage) // 3 F3|3 51.0 cM // 12977 /// ENSMUST00000…	301.577	268.654	287.828	1571.53	1642.31	1426.98	1717.11	1550.34		286.02	1581.65		5.52987	1.03792e-06	0.000120658
10373113	NM_001039000 // Kif5a // kinesin family member 5A // 10 D3|10 70.0 cM // 16572 /// NM_008447 // Kif5a // kinesin family member 5A // 10 D3|10 70.0 cM // 16572 /// ENSMUST00000099172 // Kif5a // kinesin family member 5A // 10 D3|10 70.0 cM // 16572 /// BC058396 // Kif5a // kinesin family member 5A // 10 D3|10 70.0 cM // 16572, NA	32.5779	49.1214	31.3412	226.208	260.385	154.566	205.708	169.826		37.6802	203.339		5.39644	0.000672296	0.00187196
10427461	NM_001136079 // Ptger4 // prostaglandin E receptor 4 (subtype EP4) // 15 A1|15 6.4 cM // 19219 /// NM_008965 // Ptger4 // prostaglandin E receptor 4 (subtype EP4) // 15 A1|15 6.4 cM // 19219 /// ENSMUST00000047379 // Ptger4 // prostaglandin E receptor 4 (subtype EP4) // 15 A1|15 6.4 cM // 19219 /// BC011193 // Ptger4 // prostaglandin E receptor 4 (subtype EP4) // 15 A1|15 6.4 cM // 19219, NA	105.372	99.3865	132.154	702.396	678.154	545.892	557.026	492.64		112.304	595.222		5.30008	0.000114666	0.000730409
10595718	NM_018763 // Chst2 // carbohydrate sulfotransferase 2 // 9 E3.2-3.3|9 // 54371 /// ENSMUST00000036267 // Chst2 // carbohydrate sulfotransferase 2 // 9 E3.2-3.3|9 // 54371 /// BC051963 // Chst2 // carbohydrate sulfotransferase 2 // 9 E3.2-3.3|9 // 54371, NA	43.5832	37.0491	27.6817	180	196.441	183.87	226.421	163.939		36.1047	190.134		5.2662	3.84255e-05	0.000446697
10375331	NM_008352 // Il12b // interleukin 12b // 11 A5-B2|11 19.0 cM // 16160 /// ENSMUST00000102796 // Il12b // interleukin 12b // 11 A5-B2|11 19.0 cM // 16160 /// M86671 // Il12b // interleukin 12b // 11 A5-B2|11 19.0 cM // 16160, NA	27.3285	22.4189	27.8452	130.668	186.888	93.6215	119.267	141.079		25.8642	134.305		5.19269	0.00184337	0.00351299
10539135	NM_007599 // Capg // capping protein (actin filament), gelsolin-like // 6|6 C3 // 12332 /// NM_001042534 // Capg // capping protein (actin filament), gelsolin-like // 6|6 C3 // 12332 /// ENSMUST00000071044 // Capg // capping protein (actin filament), gelsolin-like // 6|6 C3 // 12332 /// ENSMUST00000114072 // Capg // capping protein (actin filament), gelsolin-like // 6|6 C3 // 12332 /// ENSMUST000…	133.682	116.716	132.725	744.152	715.892	509.342	670.569	645.12		127.708	657.015		5.14468	6.81598e-05	0.000565969
10427744	NM_030690 // Rai14 // retinoic acid induced 14 // 15|15 A2 // 75646 /// NM_001166408 // Rai14 // retinoic acid induced 14 // 15|15 A2 // 75646 /// ENSMUST00000090339 // Rai14 // retinoic acid induced 14 // 15|15 A2 // 75646 /// BC052458 // Rai14 // retinoic acid induced 14 // 15|15 A2 // 75646, NA	31.7786	34.8158	32.1767	166.566	158.394	225.247	174.083	119.701		32.9237	168.798		5.12695	0.000953306	0.00227327
10513729	NM_009403 // Tnfsf8 // tumor necrosis factor (ligand) superfamily, member 8 // 4 C1|4 32.2 cM // 21949 /// ENSMUST00000030047 // Tnfsf8 // tumor necrosis factor (ligand) superfamily, member 8 // 4 C1|4 32.2 cM // 21949 /// L09754 // Tnfsf8 // tumor necrosis factor (ligand) superfamily, member 8 // 4 C1|4 32.2 cM // 21949, NA	24.4622	24.5812	23.1589	145.974	82.3714	91.1869	193.422	101.199		24.0674	122.831		5.10361	0.0118317	0.0149098
10517336	NM_013885 // Clic4 // chloride intracellular channel 4 (mitochondrial) // 4 D3|4 // 29876 /// ENSMUST00000037099 // Clic4 // chloride intracellular channel 4 (mitochondrial) // 4 D3|4 // 29876 /// AF102578 // Clic4 // chloride intracellular channel 4 (mitochondrial) // 4 D3|4 // 29876, NA	87.9056	204.097	332.889	1137.14	1012.64	902.229	1227	972.345		208.297	1050.27		5.04217	0.000104546	0.00070455
10394538	NM_133360 // Acaca // acetyl-Coenzyme A carboxylase alpha // 11 C|11 // 107476 /// ENSMUST00000020843 // Acaca // acetyl-Coenzyme A carboxylase alpha // 11 C|11 // 107476 /// ENSMUST00000103201 // Acaca // acetyl-Coenzyme A carboxylase alpha // 11 C|11 // 107476 /// AY451393 // Acaca // acetyl-Coenzyme A carboxylase alpha // 11 C|11 // 107476, NA	48.8683	51.9979	54.8804	272.067	223.414	243.147	284.513	269.744		51.9155	258.577		4.98073	8.48669e-06	0.00021924
10595657	AF529169 // AF529169 // cDNA sequence AF529169 // 9 E3.1|9 // 209743 /// NM_153509 // AF529169 // cDNA sequence AF529169 // 9 E3.1|9 // 209743 /// ENSMUST00000044491 // AF529169 // cDNA sequence AF529169 // 9 E3.1|9 // 209743 /// ENSMUST00000113096 // AF529169 // cDNA sequence AF529169 // 9 E3.1|9 // 209743, NA	22.7242	27.4718	15.6192	94.3615	113.489	59.3401	151.561	116.553		21.9384	107.061		4.88006	0.00568665	0.00864147
10402347	NM_029803 // Ifi27l2a // interferon, alpha-inducible protein 27 like 2A // 12 E|12 // 76933 /// ENSMUST00000055071 // Ifi27l2a // interferon, alpha-inducible protein 27 like 2A // 12 E|12 // 76933 /// BC100588 // Ifi27l2a // interferon, alpha-inducible protein 27 like 2A // 12 E|12 // 76933, NA	574.894	364.436	576.561	3277.04	2660.29	1869.34	2403.43	2061.33		505.297	2454.28		4.85712	0.00110014	0.00248333
10433114	NM_010577 // Itga5 // integrin alpha 5 (fibronectin receptor alpha) // 15 F3|15 57.4 cM // 16402 /// ENSMUST00000023128 // Itga5 // integrin alpha 5 (fibronectin receptor alpha) // 15 F3|15 57.4 cM // 16402 /// BC050943 // Itga5 // integrin alpha 5 (fibronectin receptor alpha) // 15 F3|15 57.4 cM // 16402, NA	96.4783	128.664	232.792	694.26	658.475	767.336	838.068	744.008		152.645	740.429		4.85067	2.56724e-05	0.000351108
10380887	NM_011540 // Tcap // titin-cap // 11 D|11 // 21393 /// ENSMUST00000008021 // Tcap // titin-cap // 11 D|11 // 21393 /// AJ223854 // Tcap // titin-cap // 11 D|11 // 21393, NA	21.3055	26.7339	19.9316	109.223	122.307	86.197	109.021	120.005		22.657	109.35		4.82634	5.75195e-05	0.000524443
10556598	NM_175645 // Xylt1 // xylosyltransferase 1 // 7 F2|7 // 233781 /// ENSMUST00000032892 // Xylt1 // xylosyltransferase 1 // 7 F2|7 // 233781 /// AJ539164 // Xylt1 // xylosyltransferase 1 // 7 F2|7 // 233781, NA	40.1484	52.8136	54.6118	308.916	214.414	187.985	256.706	209.27		49.1913	235.458		4.78659	0.000652564	0.00185026
10419288	NM_008102 // Gch1 // GTP cyclohydrolase 1 // 14 C2-3|14 19.5 cM // 14528 /// ENSMUST00000089959 // Gch1 // GTP cyclohydrolase 1 // 14 C2-3|14 19.5 cM // 14528 /// BC005643 // Gch1 // GTP cyclohydrolase 1 // 14 C2-3|14 19.5 cM // 14528, NA	25.3168	44.5837	124.692	356.462	339.027	263.512	293.144	291.372		64.8643	308.703		4.75922	0.000254964	0.00109776
10455813	NM_010721 // Lmnb1 // lamin B1 // 18 D3|18 29.0 cM // 16906 /// ENSMUST00000025486 // Lmnb1 // lamin B1 // 18 D3|18 29.0 cM // 16906 /// BC052729 // Lmnb1 // lamin B1 // 18 D3|18 29.0 cM // 16906, NA	76.6197	67.8423	53.6284	331.175	257.313	307.102	351.047	307.012		66.0301	310.73		4.70588	2.74627e-05	0.000345139
10472860	NM_019688 // Rapgef4 // Rap guanine nucleotide exchange factor (GEF) 4 // 2 C3|2 // 56508 /// ENSMUST00000102698 // Rapgef4 // Rap guanine nucleotide exchange factor (GEF) 4 // 2 C3|2 // 56508 /// ENSMUST00000090826 // Rapgef4 // Rap guanine nucleotide exchange factor (GEF) 4 // 2 C3|2 // 56508 /// AK220281 // Rapgef4 // Rap guanine nucleotide exchange factor (GEF) 4 // 2 C3|2 // 56508 /// ENSMUS…	30.3306	21.1999	25.1356	159.424	149.866	81.655	84.0416	124.127		25.5554	119.823		4.68874	0.00479073	0.00757718
10491083	NM_178772 // Nceh1 // arylacetamide deacetylase-like 1 // 3 A3|3 // 320024 /// ENSMUST00000046515 // Nceh1 // arylacetamide deacetylase-like 1 // 3 A3|3 // 320024 /// BC082569 // Nceh1 // arylacetamide deacetylase-like 1 // 3 A3|3 // 320024 /// ENSMUST00000138947 // Nceh1 // arylacetamide deacetylase-like 1 // 3 A3|3 // 320024, NA	79.8892	113.998	109.879	467.315	495.648	435.019	456.283	516.498		101.255	474.153		4.68274	1.91185e-06	0.000148168
10480238	NM_145838 // St8sia6 // ST8 alpha-N-acetyl-neuraminide alpha-2,8-sialyltransferase 6 // 2 A1|2 // 241230 /// ENSMUST00000003509 // St8sia6 // ST8 alpha-N-acetyl-neuraminide alpha-2,8-sialyltransferase 6 // 2 A1|2 // 241230 /// AB059554 // St8sia6 // ST8 alpha-N-acetyl-neuraminide alpha-2,8-sialyltransferase 6 // 2 A1|2 // 241230, NA	75.7671	61.7141	88.8025	395.814	364.485	225.017	429.875	343.884		75.4279	351.815		4.66426	0.00105433	0.00242705
10447190	NM_177606 // Plekhh2 // pleckstrin homology domain containing, family H (with MyTH4 domain) member 2 // 17 E4|17 // 213556 /// ENSMUST00000047206 // Plekhh2 // pleckstrin homology domain containing, family H (with MyTH4 domain) member 2 // 17 E4|17 // 213556 /// BC125583 // Plekhh2 // pleckstrin homology domain containing, family H (with MyTH4 domain) member 2 // 17 E4|17 // 213556, NA	33.2627	31.1736	33.5501	162.019	156.061	119.117	194.006	124.496		32.6621	151.14		4.62737	0.00062276	0.00178755
10495186	NR_033498 // AI504432 // expressed sequence AI504432 // 3 F2.3|3 // 229694 /// ENSMUST00000070085 // AI504432 // expressed sequence AI504432 // 3 F2.3|3 // 229694, NA	70.717	70.4695	74.1443	294.763	269.322	370.636	426.029	297.832		71.777	331.716		4.62149	0.000527336	0.00163474
10371770	NM_001033331 // Gas2l3 // growth arrest-specific 2 like 3 // 10 C2|10 // 237436 /// NM_001079876 // Gas2l3 // growth arrest-specific 2 like 3 // 10 C2|10 // 237436 /// ENSMUST00000105298 // Gas2l3 // growth arrest-specific 2 like 3 // 10 C2|10 // 237436 /// ENSMUST00000099374 // Gas2l3 // growth arrest-specific 2 like 3 // 10 C2|10 // 237436 /// ENSMUST00000099375 // Gas2l3 // growth arrest-speci…	29.0283	31.6186	35.6197	116.686	157.374	132.813	176.661	156.753		32.0889	148.058		4.61399	0.000170657	0.000862558
10363070	NM_008147 // Gp49a // glycoprotein 49 A // 10 B3|10 // 14727 /// ENSMUST00000102894 // Gp49a // glycoprotein 49 A // 10 B3|10 // 14727 /// ENSMUST00000105480 // Gp49a // glycoprotein 49 A // 10 B3|10 // 14727 /// M65027 // Gp49a // glycoprotein 49 A // 10 B3|10 // 14727 /// ENSMUST00000049800 // Gp49a // glycoprotein 49 A // 10 B3|10 // 14727, NA	54.0586	78.0952	99.2629	321.75	329.508	387.101	432.668	299.076		77.1389	354.021		4.58939	0.000182704	0.00089429
10391798	NM_010277 // Gfap // glial fibrillary acidic protein // 11 D|11 62.0 cM // 14580 /// NM_001131020 // Gfap // glial fibrillary acidic protein // 11 D|11 62.0 cM // 14580 /// ENSMUST00000067444 // Gfap // glial fibrillary acidic protein // 11 D|11 62.0 cM // 14580 /// ENSMUST00000077902 // Gfap // glial fibrillary acidic protein // 11 D|11 62.0 cM // 14580 /// BC139357 // Gfap // glial fibrillary a…	19.0564	23.1086	24.2764	96.5131	157.861	71.8046	89.6088	85.4684		22.1471	100.251		4.5266	0.00789191	0.0110202
10471912	NM_027552 // Kynu // kynureninase (L-kynurenine hydrolase) // 2|2 C1 // 70789 /// ENSMUST00000028223 // Kynu // kynureninase (L-kynurenine hydrolase) // 2|2 C1 // 70789 /// BC069848 // Kynu // kynureninase (L-kynurenine hydrolase) // 2|2 C1 // 70789 /// BC026950 // Kynu // kynureninase (L-kynurenine hydrolase) // 2|2 C1 // 70789 /// ENSMUST00000112826 // Kynu // kynureninase (L-kynurenine hydrola…	16.9188	8.18883	13.7848	69.8647	43.489	35.4698	65.0202	76.7017		12.9642	58.1091		4.48229	0.00565789	0.00865433
10379727	NM_001081957 // Gm11428 // predicted gene 11428 // 11 C|11 // 100034251 /// FJ007372 // Gm11428 // predicted gene 11428 // 11 C|11 // 100034251, NA	195.613	102.063	452.957	1122.67	1083.59	1248.41	971.247	1151.34		250.211	1115.45		4.45804	0.000113708	0.000755349
10469816	NM_031167 // Il1rn // interleukin 1 receptor antagonist // 2 A3|2 10.0 cM // 16181 /// NM_001039701 // Il1rn // interleukin 1 receptor antagonist // 2 A3|2 10.0 cM // 16181 /// NM_001159562 // Il1rn // interleukin 1 receptor antagonist // 2 A3|2 10.0 cM // 16181 /// ENSMUST00000028358 // Il1rn // interleukin 1 receptor antagonist // 2 A3|2 10.0 cM // 16181 /// ENSMUST00000114487 // Il1rn // inter…	43.9545	41.1267	40.5391	271.949	201.771	165.404	170.519	100.217		41.8734	181.972		4.34576	0.00935246	0.0123548
10485388	NM_178886 // Ldlrad3 // low density lipoprotein receptor class A domain containing 3 // 2 E2|2 // 241576 /// ENSMUST00000058790 // Ldlrad3 // low density lipoprotein receptor class A domain containing 3 // 2 E2|2 // 241576 /// BC138177 // Ldlrad3 // low density lipoprotein receptor class A domain containing 3 // 2 E2|2 // 241576 /// ENSMUST00000111222 // Ldlrad3 // low density lipoprotein recepto…	29.2703	16.9112	14.1068	122.851	61.9957	59.5733	125.869	64.5984		20.0961	86.9773		4.32807	0.0177754	0.0204593
10583732	NM_010700 // Ldlr // low density lipoprotein receptor // 9 A3|9 5.0 cM // 16835 /// ENSMUST00000034713 // Ldlr // low density lipoprotein receptor // 9 A3|9 5.0 cM // 16835 /// BC053041 // Ldlr // low density lipoprotein receptor // 9 A3|9 5.0 cM // 16835 /// ENSMUST00000070068 // Ldlr // low density lipoprotein receptor // 9 A3|9 5.0 cM // 16835, NA	45.6227	50.6877	74.5788	270.857	228.379	185.308	290.238	248.529		56.963	244.662		4.2951	0.000290391	0.00119497
10524621	NM_011854 // Oasl2 // 2'-5' oligoadenylate synthetase-like 2 // 5 F|5 // 23962 /// ENSMUST00000031542 // Oasl2 // 2'-5' oligoadenylate synthetase-like 2 // 5 F|5 // 23962 /// BC034361 // Oasl2 // 2'-5' oligoadenylate synthetase-like 2 // 5 F|5 // 23962 /// ENSMUST00000144064 // Oasl2 // 2'-5' oligoadenylate synthetase-like 2 // 5 F|5 // 23962 /// ENSMUST00000124716 // Oasl2 // 2'-5' oligoadenylat…	47.3617	60.7377	40.3516	295.211	240.759	137.801	185.319	203.117		49.4837	212.441		4.29316	0.00378268	0.00625959
10398665	NM_009396 // Tnfaip2 // tumor necrosis factor, alpha-induced protein 2 // 12 F1|12 56.0 cM // 21928 /// ENSMUST00000102745 // Tnfaip2 // tumor necrosis factor, alpha-induced protein 2 // 12 F1|12 56.0 cM // 21928 /// BC138106 // Tnfaip2 // tumor necrosis factor, alpha-induced protein 2 // 12 F1|12 56.0 cM // 21928 /// ENSMUST00000021710 // Tnfaip2 // tumor necrosis factor, alpha-induced protein 2…	87.6673	87.2171	120.045	509.392	471.66	363.328	420.703	329.862		98.31	418.989		4.26192	0.000380588	0.00134071
10348537	NM_016894 // Ramp1 // receptor (calcitonin) activity modifying protein 1 // 1 D|1 56.0 cM // 51801 /// NM_178401 // Ramp1 // receptor (calcitonin) activity modifying protein 1 // 1 D|1 56.0 cM // 51801 /// NM_001168392 // Ramp1 // receptor (calcitonin) activity modifying protein 1 // 1 D|1 56.0 cM // 51801 /// ENSMUST00000097648 // Ramp1 // receptor (calcitonin) activity modifying protein 1 // 1 …	186.107	146.247	123.749	749.56	780.612	299.208	727.056	652.256		152.034	641.738		4.22101	0.00609806	0.00908845
10597817	NM_031161 // Cck // cholecystokinin // 9 F4|9 71.0 cM // 12424 /// ENSMUST00000035120 // Cck // cholecystokinin // 9 F4|9 71.0 cM // 12424 /// BC028487 // Cck // cholecystokinin // 9 F4|9 71.0 cM // 12424 /// ENSMUST00000060307 // Cck // cholecystokinin // 9 F4|9 71.0 cM // 12424, NA	18.666	22.8334	26.9671	148.75	88.6738	62.6621	117.16	62.1119		22.8222	95.8715		4.20081	0.0168109	0.0196409
10473022	NM_019755 // Plp2 // proteolipid protein 2 // X A2-A3.1|X 1.6 cM // 18824 /// ENSMUST00000033486 // Plp2 // proteolipid protein 2 // X A2-A3.1|X 1.6 cM // 18824 /// AB031292 // Plp2 // proteolipid protein 2 // X A2-A3.1|X 1.6 cM // 18824, NA	12.5351	41.852	29.7122	59.4831	167.563	132.738	115.163	113.263		28.0331	117.642		4.19653	0.00996516	0.0130898
10397645	NM_008152 // Gpr65 // G-protein coupled receptor 65 // 12 E|12 // 14744 /// ENSMUST00000075072 // Gpr65 // G-protein coupled receptor 65 // 12 E|12 // 14744 /// U39827 // Gpr65 // G-protein coupled receptor 65 // 12 E|12 // 14744, NA	195.197	125.154	197.167	683.863	741.456	812.731	704.714	675.196		172.506	723.592		4.19458	6.33703e-06	0.000196448
10534667	NM_008871 // Serpine1 // serine (or cysteine) peptidase inhibitor, clade E, member 1 // 5 G2|5 // 18787 /// ENSMUST00000041388 // Serpine1 // serine (or cysteine) peptidase inhibitor, clade E, member 1 // 5 G2|5 // 18787 /// ENSMUST00000077523 // Serpine1 // serine (or cysteine) peptidase inhibitor, clade E, member 1 // 5 G2|5 // 18787 /// M33960 // Serpine1 // serine (or cysteine) peptidase inhi…	351.953	495.795	643.383	1906.77	2088.75	1554.82	2523.42	2258.24		497.044	2066.4		4.15738	0.000444867	0.00147759
10444291	NM_207105 // H2-Ab1 // histocompatibility 2, class II antigen A, beta 1 // 17 B1|17 18.64 cM // 14961 /// BC057998 // H2-Ab1 // histocompatibility 2, class II antigen A, beta 1 // 17 B1|17 18.64 cM // 14961 /// BC057998 // H2-Ab1 // histocompatibility 2, class II antigen A, beta 1 // 17 B1|17 18.64 cM // 14961, NA	337.949	231.258	200.561	1110.4	864.325	1339.89	1043.31	971.278		256.589	1065.84		4.15388	0.000332286	0.00127697
10485405	NM_009851 // Cd44 // CD44 antigen // 2 E2|2 56.0 cM // 12505 /// NM_001177785 // Cd44 // CD44 antigen // 2 E2|2 56.0 cM // 12505 /// NM_001039150 // Cd44 // CD44 antigen // 2 E2|2 56.0 cM // 12505 /// NM_001177786 // Cd44 // CD44 antigen // 2 E2|2 56.0 cM // 12505 /// NM_001177787 // Cd44 // CD44 antigen // 2 E2|2 56.0 cM // 12505 /// NM_001039151 // Cd44 // CD44 antigen // 2 E2|2 56.0 cM // 1250…	19.6407	25.4161	32.3602	112.416	104.956	130.32	98.0032	86.0569		25.8057	106.351		4.12121	0.000221529	0.00101991
10345762	NM_008362 // Il1r1 // interleukin 1 receptor, type I // 1 B|1 19.5 cM // 16177 /// NM_001123382 // Il1r1 // interleukin 1 receptor, type I // 1 B|1 19.5 cM // 16177 /// ENSMUST00000027241 // Il1r1 // interleukin 1 receptor, type I // 1 B|1 19.5 cM // 16177 /// ENSMUST00000114795 // Il1r1 // interleukin 1 receptor, type I // 1 B|1 19.5 cM // 16177 /// M20658 // Il1r1 // interleukin 1 receptor, typ…	16.3845	17.9231	22.2072	88.1043	89.1544	89.2262	61.6577	59.9114		18.8383	77.6108		4.11984	0.000715961	0.00191334
10587683	NM_009742 // Bcl2a1a // B-cell leukemia/lymphoma 2 related protein A1a // 9 E3.1|9 50.0 cM // 12044 /// NM_007536 // Bcl2a1d // B-cell leukemia/lymphoma 2 related protein A1d // 9 E3.1|9 // 12047 /// NM_007534 // Bcl2a1b // B-cell leukemia/lymphoma 2 related protein A1b // 9 E3.1|9 // 12045 /// NM_007535 // Bcl2a1c // B-cell leukemia/lymphoma 2 related protein A1c // 9 F3|9 // 12046 /// ENSMUST00…	155.633	138.659	144.879	644.975	697.041	523.982	485.55	613.413		146.391	592.992		4.05076	0.000136688	0.000794498
10360684	NM_010145 // Ephx1 // epoxide hydrolase 1, microsomal // 1 H4|1 98.5 cM // 13849 /// ENSMUST00000036928 // Ephx1 // epoxide hydrolase 1, microsomal // 1 H4|1 98.5 cM // 13849 /// BC029636 // Ephx1 // epoxide hydrolase 1, microsomal // 1 H4|1 98.5 cM // 13849 /// ENSMUST00000147585 // Ephx1 // epoxide hydrolase 1, microsomal // 1 H4|1 98.5 cM // 13849, NA	87.6529	64.3449	78.7284	315.271	333.775	191.163	370.804	337.124		76.9087	309.627		4.02591	0.00138002	0.00282691
10423556	NM_018755 // Pgcp // plasma glutamate carboxypeptidase // 15|15 B3.2 // 54381 /// NM_176073 // Pgcp // plasma glutamate carboxypeptidase // 15|15 B3.2 // 54381 /// ENSMUST00000042167 // Pgcp // plasma glutamate carboxypeptidase // 15|15 B3.2 // 54381 /// BC037067 // Pgcp // plasma glutamate carboxypeptidase // 15|15 B3.2 // 54381, NA	83.3539	65.333	38.9784	262.179	269.734	240.025	244.293	240.071		62.5551	251.261		4.01663	5.31567e-06	0.000224708
10541753	NM_175696 // C530028O21Rik // RIKEN cDNA C530028O21 gene // 6 F2|6 // 319352 /// NM_001145927 // C530028O21Rik // RIKEN cDNA C530028O21 gene // 6 F2|6 // 319352 /// NM_001145926 // C530028O21Rik // RIKEN cDNA C530028O21 gene // 6 F2|6 // 319352 /// ENSMUST00000032479 // C530028O21Rik // RIKEN cDNA C530028O21 gene // 6 F2|6 // 319352 /// ENSMUST00000162170 // C530028O21Rik // RIKEN cDNA C530028O21…	30.2684	26.4744	24.9214	116.857	139.714	75.1309	117.44	96.8947		27.2214	109.207		4.01182	0.00134215	0.00278616
10443201	NM_011861 // Pacsin1 // protein kinase C and casein kinase substrate in neurons 1 // 17 B1|17 // 23969 /// NM_178365 // Pacsin1 // protein kinase C and casein kinase substrate in neurons 1 // 17 B1|17 // 23969 /// ENSMUST00000045896 // Pacsin1 // protein kinase C and casein kinase substrate in neurons 1 // 17 B1|17 // 23969 /// ENSMUST00000097360 // Pacsin1 // protein kinase C and casein kinase s…	41.3475	47.1334	51.9999	247.532	157.844	180.445	173.21	172.145		46.8269	186.235		3.9771	0.000582516	0.00170358
10379820	NM_133360 // Acaca // acetyl-Coenzyme A carboxylase alpha // 11 C|11 // 107476 /// ENSMUST00000103201 // Acaca // acetyl-Coenzyme A carboxylase alpha // 11 C|11 // 107476 /// ENSMUST00000020843 // Acaca // acetyl-Coenzyme A carboxylase alpha // 11 C|11 // 107476 /// AY451393 // Acaca // acetyl-Coenzyme A carboxylase alpha // 11 C|11 // 107476 /// ENSMUST00000048719 // Acaca // acetyl-Coenzyme A c…	15.2385	19.1458	17.5559	55.8724	73.7395	61.0881	90.0129	63.2204		17.3134	68.7867		3.97303	0.000716493	0.00189301
10530029	NM_144945 // Lgi2 // leucine-rich repeat LGI family, member 2 // 5 C1|5 // 246316 /// ENSMUST00000039750 // Lgi2 // leucine-rich repeat LGI family, member 2 // 5 C1|5 // 246316 /// AJ487515 // Lgi2 // leucine-rich repeat LGI family, member 2 // 5 C1|5 // 246316 /// ENSMUST00000113928 // Lgi2 // leucine-rich repeat LGI family, member 2 // 5 C1|5 // 246316, NA	13.3094	18.9802	13.4239	91.9592	44.6422	35.8117	51.7922	75.8592		15.2378	60.0129		3.93841	0.0182547	0.020805
10409876	NM_007796 // Ctla2a // cytotoxic T lymphocyte-associated protein 2 alpha // 13 B2|13 36.0 cM // 13024 /// NM_001145799 // Ctla2a // cytotoxic T lymphocyte-associated protein 2 alpha // 13 B2|13 36.0 cM // 13024 /// ENSMUST00000021880 // Ctla2a // cytotoxic T lymphocyte-associated protein 2 alpha // 13 B2|13 36.0 cM // 13024 /// AY034577 // Ctla2a // cytotoxic T lymphocyte-associated protein 2 alp…	18.9034	15.1988	13.8168	87.3377	65.7853	31.9571	62.6059	66.1694		15.973	62.7711		3.92982	0.00762868	0.0108481
10450154	NM_010378 // H2-Aa // histocompatibility 2, class II antigen A, alpha // 17 B1|17 18.65 cM // 14960 /// ENSMUST00000040655 // H2-Aa // histocompatibility 2, class II antigen A, alpha // 17 B1|17 18.65 cM // 14960 /// BC031711 // H2-Aa // histocompatibility 2, class II antigen A, alpha // 17 B1|17 18.65 cM // 14960, NA	336.972	249.724	319.557	1147.27	911.596	1481.76	1246.16	1092.21		302.084	1175.8		3.8923	0.00045814	0.00148975
10360377	BC150711 // AI607873 // expressed sequence AI607873 // 1 H3|1 // 226691 /// ENSMUST00000042610 // AI607873 // expressed sequence AI607873 // 1 H3|1 // 226691, NA	91.8662	89.7905	358.594	806.997	599.88	717.45	788.874	577.294		180.084	698.099		3.87653	0.0012462	0.00265818
10366346	NM_009344 // Phlda1 // pleckstrin homology-like domain, family A, member 1 // 10 D1|10 // 21664 /// ENSMUST00000020424 // Phlda1 // pleckstrin homology-like domain, family A, member 1 // 10 D1|10 // 21664 /// U44088 // Phlda1 // pleckstrin homology-like domain, family A, member 1 // 10 D1|10 // 21664, NA	160.718	226.323	321.121	1032.64	1025.98	808.815	899.605	777.711		236.054	908.95		3.8506	0.00013852	0.000785511
10504838	NM_015743 // Nr4a3 // nuclear receptor subfamily 4, group A, member 3 // 4|4 B2 // 18124 /// ENSMUST00000030025 // Nr4a3 // nuclear receptor subfamily 4, group A, member 3 // 4|4 B2 // 18124 /// BC068150 // Nr4a3 // nuclear receptor subfamily 4, group A, member 3 // 4|4 B2 // 18124, NA	37.813	33.36	48.3094	175.477	181.721	143.339	141.095	119.484		39.8275	152.223		3.82206	0.00038606	0.00134976
10360173	NM_144539 // Slamf7 // SLAM family member 7 // 1|1 H2 // 75345 /// ENSMUST00000062219 // Slamf7 // SLAM family member 7 // 1|1 H2 // 75345 /// AF467910 // Slamf7 // SLAM family member 7 // 1|1 H2 // 75345 /// ENSMUST00000111276 // Slamf7 // SLAM family member 7 // 1|1 H2 // 75345, NA	36.1367	30.5363	20.8169	139.831	82.6143	86.0914	123.082	123.759		29.1633	111.076		3.80875	0.00182837	0.00351318
10497817	NM_009673 // Anxa5 // annexin A5 // 3 B|3 19.2 cM // 11747 /// ENSMUST00000029266 // Anxa5 // annexin A5 // 3 B|3 19.2 cM // 11747 /// U29396 // Anxa5 // annexin A5 // 3 B|3 19.2 cM // 11747, NA	225.184	216.473	340.555	1165.48	975.589	760.705	1017.4	1006.74		260.737	985.184		3.77845	0.000214869	0.000999143
10523156	NM_009140 // Cxcl2 // chemokine (C-X-C motif) ligand 2 // 5 E1|5 51.0 cM // 20310 /// ENSMUST00000075433 // Cxcl2 // chemokine (C-X-C motif) ligand 2 // 5 E1|5 51.0 cM // 20310 /// BC119511 // Cxcl2 // chemokine (C-X-C motif) ligand 2 // 5 E1|5 51.0 cM // 20310, NA	303.697	202.488	1040.52	1725.36	1765.76	2069.31	2086.56	1940.36		515.568	1917.47		3.71914	0.000654879	0.00184557
10406254	NM_138953 // Ell2 // elongation factor RNA polymerase II 2 // 13 C1|13 // 192657 /// ENSMUST00000001583 // Ell2 // elongation factor RNA polymerase II 2 // 13 C1|13 // 192657 /// BC151188 // Ell2 // elongation factor RNA polymerase II 2 // 13 C1|13 // 192657, NA	108.338	100.531	186.468	557.671	487.677	573.296	456.425	373.595		131.779	489.733		3.71632	0.000476041	0.00151616
10489759	NM_028072 // Sulf2 // sulfatase 2 // 2 H3|2 // 72043 /// ENSMUST00000109249 // Sulf2 // sulfatase 2 // 2 H3|2 // 72043 /// ENSMUST00000088086 // Sulf2 // sulfatase 2 // 2 H3|2 // 72043 /// AY101177 // Sulf2 // sulfatase 2 // 2 H3|2 // 72043, NA	78.2766	82.1973	126.311	435.907	451.487	235.399	324.477	325.647		95.5949	354.583		3.70923	0.00314277	0.00533352
10445141	NM_001005485 // Olfr111 // olfactory receptor 111 // 17 B1|17 // 545205 /// ENSMUST00000097325 // Olfr111 // olfactory receptor 111 // 17 B1|17 // 545205 /// BC139116 // Olfr111 // olfactory receptor 111 // 17 B1|17 // 545205, NA	29.4771	43.8738	72.7844	238.888	133.694	125.285	233.996	166.147		48.7118	179.602		3.68704	0.00800308	0.0110428
10603346	NM_019755 // Plp2 // proteolipid protein 2 // X A2-A3.1|X 1.6 cM // 18824 /// ENSMUST00000033486 // Plp2 // proteolipid protein 2 // X A2-A3.1|X 1.6 cM // 18824 /// BC092095 // Plp2 // proteolipid protein 2 // X A2-A3.1|X 1.6 cM // 18824 /// ENSMUST00000033485 // Prickle3 // prickle homolog 3 (Drosophila) // X A1.1|X 1.6 cM // 54630, NA	27.1384	24.6627	22.4905	113.33	114.272	78.8328	81.401	64.7495		24.7639	90.517		3.65521	0.00255884	0.00450705
10398859	NM_007421 // Adssl1 // adenylosuccinate synthetase like 1 // 12 F1|12 // 11565 /// ENSMUST00000021726 // Adssl1 // adenylosuccinate synthetase like 1 // 12 F1|12 // 11565 /// M74495 // Adssl1 // adenylosuccinate synthetase like 1 // 12 F1|12 // 11565 /// ENSMUST00000109756 // Adssl1 // adenylosuccinate synthetase like 1 // 12 F1|12 // 11565, NA	60.2547	63.7244	68.0732	276.275	279.951	188.86	198.329	222.056		64.0174	233.094		3.6411	0.000580617	0.00170878
10428534	NM_032000 // Trps1 // trichorhinophalangeal syndrome I (human) // 15 C|15 30.1 cM // 83925, NA	11.4237	22.365	44.5925	74.3509	77.4199	124.288	109.707	88.1843		26.127	94.7901		3.62805	0.00341457	0.00573204
10508772	NM_010208 // Fgr // Gardner-Rasheed feline sarcoma viral (Fgr) oncogene homolog // 4 D2.3|4 64.6 cM // 14191 /// ENSMUST00000030693 // Fgr // Gardner-Rasheed feline sarcoma viral (Fgr) oncogene homolog // 4 D2.3|4 64.6 cM // 14191 /// BC057863 // Fgr // Gardner-Rasheed feline sarcoma viral (Fgr) oncogene homolog // 4 D2.3|4 64.6 cM // 14191, NA	26.4828	27.4058	39.3027	145.298	94.9333	125.934	115.557	81.4206		31.0638	112.629		3.62572	0.0017913	0.00345624
10552743	NM_010215 // Il4i1 // interleukin 4 induced 1 // 7 B4|7 23.1 cM // 14204 /// ENSMUST00000033015 // Il4i1 // interleukin 4 induced 1 // 7 B4|7 23.1 cM // 14204 /// U70429 // Il4i1 // interleukin 4 induced 1 // 7 B4|7 23.1 cM // 14204 /// NM_001171024 // Nup62-il4i1 // Nup62-Il4i1 protein // --- // 100328588, NA	44.3251	51.9668	23.8858	174.047	187.748	76.1394	132.35	150.62		40.0592	144.181		3.59919	0.00799278	0.0110614
10550906	NM_011113 // Plaur // plasminogen activator, urokinase receptor // 7 A3|7 // 18793 /// ENSMUST00000002284 // Plaur // plasminogen activator, urokinase receptor // 7 A3|7 // 18793 /// BC010309 // Plaur // plasminogen activator, urokinase receptor // 7 A3|7 // 18793, NA	192.508	223.117	624.195	1166.73	1098.75	1409.58	1331.2	1225.22		346.607	1246.3		3.59571	0.000379351	0.00135691
10466410	NM_177420 // Psat1 // phosphoserine aminotransferase 1 // 19 A|19 32.5 cM // 107272 /// ENSMUST00000025542 // Psat1 // phosphoserine aminotransferase 1 // 19 A|19 32.5 cM // 107272 /// BC004827 // Psat1 // phosphoserine aminotransferase 1 // 19 A|19 32.5 cM // 107272, NA	214.563	144.27	144.436	644.035	576.122	772.937	529.932	472.742		167.756	599.154		3.57157	0.000906643	0.00221889
10388591	NM_007754 // Cpd // carboxypeptidase D // 11 B5|11 46.0 cM // 12874 /// ENSMUST00000021201 // Cpd // carboxypeptidase D // 11 B5|11 46.0 cM // 12874 /// D85391 // Cpd // carboxypeptidase D // 11 B5|11 46.0 cM // 12874, NA	193.836	268.329	230.082	730.507	723.04	904.107	1016.87	745.835		230.749	824.071		3.57129	0.000302354	0.00120166
10379615	NM_183201 // Slfn5 // schlafen 5 // 11 C|11 // 327978 /// ENSMUST00000067443 // Slfn5 // schlafen 5 // 11 C|11 // 327978 /// ENSMUST00000108157 // Slfn5 // schlafen 5 // 11 C|11 // 327978 /// BC117909 // Slfn5 // schlafen 5 // 11 C|11 // 327978 /// ENSMUST00000108158 // Slfn5 // schlafen 5 // 11 C|11 // 327978, NA	29.0606	30.3701	34.6072	145.938	118.016	86.431	130.591	78.3317		31.346	111.861		3.56861	0.00341536	0.00571273
10512470	NM_001110320 // Cd72 // CD72 antigen // 4 B1|4 22.5 cM // 12517 /// NM_007654 // Cd72 // CD72 antigen // 4 B1|4 22.5 cM // 12517 /// NM_001110321 // Cd72 // CD72 antigen // 4 B1|4 22.5 cM // 12517 /// NM_001110322 // Cd72 // CD72 antigen // 4 B1|4 22.5 cM // 12517 /// ENSMUST00000107926 // Cd72 // CD72 antigen // 4 B1|4 22.5 cM // 12517 /// BC003824 // Cd72 // CD72 antigen // 4 B1|4 22.5 cM // 12…	110.495	51.7895	74.7581	311.296	237.649	325.8	274.674	227.259		79.0143	275.336		3.48463	0.000487606	0.00153201
10591653	NM_178577 // Tmem205 // transmembrane protein 205 // 9 A3|9 // 235043 /// ENSMUST00000046831 // Tmem205 // transmembrane protein 205 // 9 A3|9 // 235043 /// BC010787 // Tmem205 // transmembrane protein 205 // 9 A3|9 // 235043, NA	75.8181	75.6278	68.1692	356.804	233.21	162.954	267.2	254.479		73.205	254.929		3.4824	0.00474436	0.00752944
10392845	NM_001169153 // Cd300lf // CD300 antigen like family member F // 11 E2|11 // 246746 /// NM_145634 // Cd300lf // CD300 antigen like family member F // 11 E2|11 // 246746 /// ENSMUST00000106561 // Cd300lf // CD300 antigen like family member F // 11 E2|11 // 246746 /// ENSMUST00000051264 // Cd300lf // CD300 antigen like family member F // 11 E2|11 // 246746 /// BC057864 // Cd300lf // CD300 antigen l…	18.9362	28.5382	24.6463	69.835	117.621	102.905	61.4649	62.4588		24.0403	82.8571		3.4466	0.00900654	0.0119658
10436662	NR_029565 // Mir155 // microRNA 155 // 16|16 // 387173 /// AY096003 // Mir155 // microRNA 155 // 16|16 // 387173, NA	29.1343	27.6658	36.7922	171.007	68.9129	74.3481	140.31	81.0379		31.1974	107.123		3.43372	0.032373	0.0346056
10456709	NM_001002239 // Rpl17 // ribosomal protein L17 // 18 E3|18 // 319195 /// BC091759 // Rpl17 // ribosomal protein L17 // 18 E3|18 // 319195 /// ENSMUST00000075682 // Rpl17 // ribosomal protein L17 // 18 E3|18 // 319195 /// ENSMUST00000085340 // Rpl17-ps3 // ribosomal protein L17, pseudogene 3 // 12 C2|12 // 100040745 /// ENSMUST00000091931 // Gm10268 // predicted gene 10268 // 18 B3|18 // 100042583…	122.766	122.983	54.3384	364.558	269.128	333.906	441.963	299.867		100.029	341.884		3.41786	0.00134717	0.00278416
10391454	NM_012037 // Vat1 // vesicle amine transport protein 1 homolog (T californica) // 11 D|11 // 26949 /// ENSMUST00000040430 // Vat1 // vesicle amine transport protein 1 homolog (T californica) // 11 D|11 // 26949 /// BC099678 // Vat1 // vesicle amine transport protein 1 homolog (T californica) // 11 D|11 // 26949, NA	79.4494	65.0059	61.0551	285.942	263.153	199.43	212.871	208.287		68.5035	233.937		3.41496	0.000380019	0.00134892
10382321	NM_008425 // Kcnj2 // potassium inwardly-rectifying channel, subfamily J, member 2 // 11 E2|11 68.0 cM // 16518 /// ENSMUST00000042970 // Kcnj2 // potassium inwardly-rectifying channel, subfamily J, member 2 // 11 E2|11 68.0 cM // 16518 /// BC137841 // Kcnj2 // potassium inwardly-rectifying channel, subfamily J, member 2 // 11 E2|11 68.0 cM // 16518, NA	32.9805	24.8793	81.9784	199.824	177.269	124.756	166.529	117.307		46.6127	157.137		3.37112	0.00421055	0.00691839
10503835	NM_027491 // Rragd // Ras-related GTP binding D // 4 A5|4 11.4 cM // 52187 /// ENSMUST00000098190 // Rragd // Ras-related GTP binding D // 4 A5|4 11.4 cM // 52187 /// BC038137 // Rragd // Ras-related GTP binding D // 4 A5|4 11.4 cM // 52187, NA	19.4509	26.7569	29.4124	117.306	100.081	44.4763	69.0153	92.8519		25.2067	84.7461		3.36204	0.0130603	0.0160238
10592023	NM_001102455 // Aplp2 // amyloid beta (A4) precursor-like protein 2 // 9 A2-B|9 13.0 cM // 11804 /// NM_001102456 // Aplp2 // amyloid beta (A4) precursor-like protein 2 // 9 A2-B|9 13.0 cM // 11804 /// NM_009691 // Aplp2 // amyloid beta (A4) precursor-like protein 2 // 9 A2-B|9 13.0 cM // 11804 /// ENSMUST00000072634 // Aplp2 // amyloid beta (A4) precursor-like protein 2 // 9 A2-B|9 13.0 cM // 11…	176.457	244.965	219.24	808.998	713.815	544.588	827.836	684.055		213.554	715.858		3.35212	0.000349075	0.00128825
10592001	NM_011176 // St14 // suppression of tumorigenicity 14 (colon carcinoma) // 9 A4|9 17.0 cM // 19143 /// ENSMUST00000034478 // St14 // suppression of tumorigenicity 14 (colon carcinoma) // 9 A4|9 17.0 cM // 19143 /// BC005496 // St14 // suppression of tumorigenicity 14 (colon carcinoma) // 9 A4|9 17.0 cM // 19143 /// ENSMUST00000123557 // St14 // suppression of tumorigenicity 14 (colon carcinoma) /…	128.332	130.922	126.692	498.177	390.494	306.463	498.662	447.863		128.649	428.332		3.32946	0.000829178	0.00210693
10382106	NM_001033435 // Gm885 // predicted gene 885 // 11 E1|11 // 380732 /// ENSMUST00000106794 // Gm885 // predicted gene 885 // 11 E1|11 // 380732 /// ENSMUST00000086353 // Gm885 // predicted gene 885 // 11 E1|11 // 380732 /// AB542953 // Gm885 // predicted gene 885 // 11 E1|11 // 380732 /// ENSMUST00000042416 // Gm885 // predicted gene 885 // 11 E1|11 // 380732, NA	112.542	154.319	122.696	518.116	392.188	461.827	368.247	414.676		129.852	431.011		3.31924	0.000178188	0.000881462
10502830	NM_199465 // Nexn // nexilin // 3 H3|3 // 68810 /// ENSMUST00000046045 // Nexn // nexilin // 3 H3|3 // 68810 /// BC052878 // Nexn // nexilin // 3 H3|3 // 68810, NA	23.828	16.2618	22.7069	82.8663	75.6485	66.0554	63.8499	58.9156		20.9322	69.4672		3.31867	0.000192139	0.000911681
10456005	NM_001042605 // Cd74 // CD74 antigen (invariant polypeptide of major histocompatibility complex, class II antigen-associated) // 18 E1|18 32.0 cM // 16149 /// NM_010545 // Cd74 // CD74 antigen (invariant polypeptide of major histocompatibility complex, class II antigen-associated) // 18 E1|18 32.0 cM // 16149 /// ENSMUST00000097563 // Cd74 // CD74 antigen (invariant polypeptide of major histocomp…	617.647	362.839	483.875	1809.73	1497.11	1824.27	1446.58	1500.47		488.12	1615.63		3.3099	9.39406e-05	0.000682537
10427026	NM_019518 // Grasp // GRP1 (general receptor for phosphoinositides 1)-associated scaffold protein // 15|15 F3 // 56149 /// ENSMUST00000000543 // Grasp // GRP1 (general receptor for phosphoinositides 1)-associated scaffold protein // 15|15 F3 // 56149 /// BC046307 // Grasp // GRP1 (general receptor for phosphoinositides 1)-associated scaffold protein // 15|15 F3 // 56149, NA	46.9775	41.4978	43.3255	174.915	196.258	102.666	120.836	127.671		43.9336	144.469		3.28836	0.00521631	0.00808529
10444298	NM_010382 // H2-Eb1 // histocompatibility 2, class II antigen E beta // 17 B1|17 18.66 cM // 14969 /// ENSMUST00000076311 // H2-Eb1 // histocompatibility 2, class II antigen E beta // 17 B1|17 18.66 cM // 14969 /// M36940 // H2-Eb1 // histocompatibility 2, class II antigen E beta // 17 B1|17 18.66 cM // 14969 /// ENSMUST00000074557 // H2-Eb1 // histocompatibility 2, class II antigen E beta // 17 …	231.085	162.35	170.408	709.245	544.112	763.853	470.889	602.08		187.948	618.036		3.28834	0.00105308	0.00243623
10607972	NM_011419 // Kdm5d // lysine (K)-specific demethylase 5D // Y A1|Y // 20592 /// ENSMUST00000055032 // Kdm5d // lysine (K)-specific demethylase 5D // Y A1|Y // 20592 /// AF127244 // Kdm5d // lysine (K)-specific demethylase 5D // Y A1|Y // 20592 /// ENSMUST00000115485 // LOC100040412 // lysine-specific demethylase 5D-like // Y|Y // 100040412, NA	12.3809	15.6323	15.8917	10.2678	62.766	54.7208	52.8196	59.6858		14.635	48.052		3.28336	0.0405073	0.0418576
10356712	NM_008440 // Kif1a // kinesin family member 1A // 1|1 E1-E2 // 16560 /// NM_001110315 // Kif1a // kinesin family member 1A // 1|1 E1-E2 // 16560 /// ENSMUST00000086819 // Kif1a // kinesin family member 1A // 1|1 E1-E2 // 16560 /// BC062891 // Kif1a // kinesin family member 1A // 1|1 E1-E2 // 16560 /// ENSMUST00000112958 // Kif1a // kinesin family member 1A // 1|1 E1-E2 // 16560, NA	54.9293	58.8675	40.4419	210.287	180.474	176.68	127.385	143.997		51.4129	167.765		3.26308	0.00108987	0.00247215
10461365	NM_026007 // Eef1g // eukaryotic translation elongation factor 1 gamma // 19 A|19 // 67160 /// ENSMUST00000052248 // Eef1g // eukaryotic translation elongation factor 1 gamma // 19 A|19 // 67160, NA	39.1147	8.26833	24.2806	54.508	61.5927	125.563	55.4141	91.6783		23.8879	77.7512		3.25484	0.0324557	0.0346144
10414360	NM_001145953 // Lgals3 // lectin, galactose binding, soluble 3 // 14 C1|14 // 16854 /// NM_010705 // Lgals3 // lectin, galactose binding, soluble 3 // 14 C1|14 // 16854 /// ENSMUST00000142734 // Lgals3 // lectin, galactose binding, soluble 3 // 14 C1|14 // 16854 /// ENSMUST00000150290 // Lgals3 // lectin, galactose binding, soluble 3 // 14 C1|14 // 16854 /// ENSMUST00000146468 // Lgals3 // lectin…	94.7637	87.9249	110.991	319.833	328.652	356.053	273.488	312.06		97.8931	318.017		3.24862	2.15205e-05	0.000322808
10372028	NM_018797 // Plxnc1 // plexin C1 // 10|10 C3 // 54712 /// ENSMUST00000099337 // Plxnc1 // plexin C1 // 10|10 C3 // 54712 /// AF190578 // Plxnc1 // plexin C1 // 10|10 C3 // 54712, NA	13.4482	20.3507	17.9803	59.3359	60.2118	49.9681	47.0402	62.5151		17.2597	55.8142		3.23378	0.000114047	0.000746927
10350733	NM_011267 // Rgs16 // regulator of G-protein signaling 16 // 1 G3|1 78.0 cM // 19734 /// ENSMUST00000027748 // Rgs16 // regulator of G-protein signaling 16 // 1 G3|1 78.0 cM // 19734 /// BC010980 // Rgs16 // regulator of G-protein signaling 16 // 1 G3|1 78.0 cM // 19734, NA	40.5236	33.0195	39.3167	203.49	74.3134	103.835	104.575	121.436		37.6199	121.53		3.23046	0.0282247	0.0308086
10573348	NM_007578 // Cacna1a // calcium channel, voltage-dependent, P/Q type, alpha 1A subunit // 8 C3|8 38.5 cM // 12286 /// ENSMUST00000121390 // Cacna1a // calcium channel, voltage-dependent, P/Q type, alpha 1A subunit // 8 C3|8 38.5 cM // 12286 /// ENSMUST00000038122 // Cacna1a // calcium channel, voltage-dependent, P/Q type, alpha 1A subunit // 8 C3|8 38.5 cM // 12286 /// AB066608 // Cacna1a // calc…	55.2834	56.6747	52.584	165.813	158.261	131.63	223.32	198.957		54.8474	175.596		3.20155	0.00133418	0.00279456
10574149	NM_001033207 // Nlrc5 // NLR family, CARD domain containing 5 // 8 C5|8 // 434341 /// FJ889356 // Nlrc5 // NLR family, CARD domain containing 5 // 8 C5|8 // 434341, NA	25.8452	35.0739	25.0333	90.8022	83.8935	79.2808	110.449	91.237		28.6508	91.1325		3.1808	0.000159188	0.000841162
10459071	NM_134133 // 2010002N04Rik // RIKEN cDNA 2010002N04 gene // 18 D3|18 // 106878 /// ENSMUST00000042710 // 2010002N04Rik // RIKEN cDNA 2010002N04 gene // 18 D3|18 // 106878 /// AF313412 // 2010002N04Rik // RIKEN cDNA 2010002N04 gene // 18 D3|18 // 106878, NA	152.768	188.069	185.665	664.343	573.536	620.777	527.065	398.413		175.501	556.827		3.17279	0.000818155	0.00209034
10462613	NM_008332 // Ifit2 // interferon-induced protein with tetratricopeptide repeats 2 // 19 C1|19 // 15958 /// ENSMUST00000102826 // Ifit2 // interferon-induced protein with tetratricopeptide repeats 2 // 19 C1|19 // 15958 /// BC050835 // Ifit2 // interferon-induced protein with tetratricopeptide repeats 2 // 19 C1|19 // 15958 /// ENSMUST00000149829 // Ifit2 // interferon-induced protein with tetratr…	28.7592	42.4218	21.4428	141.057	114.191	46.2015	74.7629	109.738		30.8746	97.1902		3.1479	0.0257446	0.0284353
10404702	NM_023887 // Gcnt2 // glucosaminyl (N-acetyl) transferase 2, I-branching enzyme // 13 A5|13 17.0 cM // 14538 /// NM_133219 // Gcnt2 // glucosaminyl (N-acetyl) transferase 2, I-branching enzyme // 13 A5|13 17.0 cM // 14538 /// NM_008105 // Gcnt2 // glucosaminyl (N-acetyl) transferase 2, I-branching enzyme // 13 A5|13 17.0 cM // 14538 /// ENSMUST00000110191 // Gcnt2 // glucosaminyl (N-acetyl) trans…	125.314	124.347	138.495	385.38	385.122	509.025	415.656	335.388		129.385	406.114		3.1388	0.00036694	0.00134352
10523579	NM_029270 // Arhgap24 // Rho GTPase activating protein 24 // 5|5 E4 // 231532 /// NM_146161 // Arhgap24 // Rho GTPase activating protein 24 // 5|5 E4 // 231532 /// ENSMUST00000094559 // Arhgap24 // Rho GTPase activating protein 24 // 5|5 E4 // 231532 /// ENSMUST00000112855 // Arhgap24 // Rho GTPase activating protein 24 // 5|5 E4 // 231532 /// ENSMUST00000112854 // Arhgap24 // Rho GTPase activati…	61.0849	81.745	101.854	247.19	250.472	265.107	284.441	230.665		81.5613	255.575		3.13353	2.30633e-05	0.000324983
10443463	NM_007669 // Cdkn1a // cyclin-dependent kinase inhibitor 1A (P21) // 17 A3.3|17 15.23 cM // 12575 /// NM_001111099 // Cdkn1a // cyclin-dependent kinase inhibitor 1A (P21) // 17 A3.3|17 15.23 cM // 12575 /// ENSMUST00000023829 // Cdkn1a // cyclin-dependent kinase inhibitor 1A (P21) // 17 A3.3|17 15.23 cM // 12575 /// ENSMUST00000122348 // Cdkn1a // cyclin-dependent kinase inhibitor 1A (P21) // 17 …	453.597	481.088	1226.98	2061.11	2251.53	2548.2	2161.25	2246.99		720.557	2253.82		3.12788	0.000377706	0.0013615
10416837	NM_008392 // Irg1 // immunoresponsive gene 1 // 14 E2.3|14 53.5 cM // 16365 /// ENSMUST00000022722 // Irg1 // immunoresponsive gene 1 // 14 E2.3|14 53.5 cM // 16365 /// L38281 // Irg1 // immunoresponsive gene 1 // 14 E2.3|14 53.5 cM // 16365, NA	28.1946	27.9248	33.6402	116.756	125.327	79.4075	76.9939	68.9151		29.9199	93.48		3.12435	0.00607021	0.00907603
10467842	NM_010324 // Got1 // glutamate oxaloacetate transaminase 1, soluble // 19 C3|19 37.0 cM // 14718 /// ENSMUST00000026196 // Got1 // glutamate oxaloacetate transaminase 1, soluble // 19 C3|19 37.0 cM // 14718 /// J02623 // Got1 // glutamate oxaloacetate transaminase 1, soluble // 19 C3|19 37.0 cM // 14718 /// ENSMUST00000133325 // Got1 // glutamate oxaloacetate transaminase 1, soluble // 19 C3|19 3…	160.823	192.474	383.336	740.293	753.953	703.676	962.863	668.495		245.544	765.856		3.11901	0.000886609	0.00221652
10389222	NM_009139 // Ccl6 // chemokine (C-C motif) ligand 6 // 11 C|11 47.51 cM // 20305 /// ENSMUST00000019071 // Ccl6 // chemokine (C-C motif) ligand 6 // 11 C|11 47.51 cM // 20305 /// M58004 // Ccl6 // chemokine (C-C motif) ligand 6 // 11 C|11 47.51 cM // 20305, NA	708.274	618.28	575.929	2004.74	2028.69	1789.29	2091.74	1910.73		634.161	1965.04		3.09864	2.19181e-06	0.000145599
10507594	NM_011400 // Slc2a1 // solute carrier family 2 (facilitated glucose transporter), member 1 // 4 D2.1|4 52.0 cM // 20525 /// ENSMUST00000030398 // Slc2a1 // solute carrier family 2 (facilitated glucose transporter), member 1 // 4 D2.1|4 52.0 cM // 20525 /// M23384 // Slc2a1 // solute carrier family 2 (facilitated glucose transporter), member 1 // 4 D2.1|4 52.0 cM // 20525 /// ENSMUST00000134105 //…	467.551	468.686	636.241	1463.68	1661.13	1679.79	1721.68	1576.81		524.159	1620.62		3.09184	5.7045e-06	0.000189471
10531415	NM_021274 // Cxcl10 // chemokine (C-X-C motif) ligand 10 // 5 E2|5 53.0 cM // 15945 /// BC030067 // Cxcl10 // chemokine (C-X-C motif) ligand 10 // 5 E2|5 53.0 cM // 15945, NA	289.992	470.497	555.288	1530.7	1750.53	1011.87	1183.64	1281.54		438.592	1351.65		3.0818	0.00247379	0.00439051
10409278	NM_017373 // Nfil3 // nuclear factor, interleukin 3, regulated // 13 B1|13 32.0 cM // 18030 /// BC031377 // Nfil3 // nuclear factor, interleukin 3, regulated // 13 B1|13 32.0 cM // 18030, NA	101.763	105.937	164.168	328.139	405.138	515.223	318.242	312.136		123.956	375.776		3.03153	0.00334528	0.00563608
10530100	NM_178407 // Arap2 // ArfGAP with RhoGAP domain, ankyrin repeat and PH domain 2 // 5 C3.1|5 // 212285 /// ENSMUST00000076623 // Arap2 // ArfGAP with RhoGAP domain, ankyrin repeat and PH domain 2 // 5 C3.1|5 // 212285 /// ENSMUST00000113840 // Arap2 // ArfGAP with RhoGAP domain, ankyrin repeat and PH domain 2 // 5 C3.1|5 // 212285, NA	34.4226	58.0161	56.2258	170.654	161.443	118.726	149.163	148.438		49.5548	149.685		3.0206	0.000244481	0.00107249
10409579	NM_019568 // Cxcl14 // chemokine (C-X-C motif) ligand 14 // 13 B1|13 // 57266 /// ENSMUST00000021970 // Cxcl14 // chemokine (C-X-C motif) ligand 14 // 13 B1|13 // 57266 /// AF192557 // Cxcl14 // chemokine (C-X-C motif) ligand 14 // 13 B1|13 // 57266, NA	56.65	40.1049	39.4842	169.993	158.103	169.354	101.065	84.5403		45.413	136.611		3.00819	0.0100178	0.0129757
10569017	NM_025378 // Ifitm3 // interferon induced transmembrane protein 3 // 7 F5|7 // 66141 /// ENSMUST00000026565 // Ifitm3 // interferon induced transmembrane protein 3 // 7 F5|7 // 66141 /// BC010291 // Ifitm3 // interferon induced transmembrane protein 3 // 7 F5|7 // 66141, NA	516.696	581.466	640.635	2151.23	1790.91	1702.27	1561.21	1419.59		579.599	1725.04		2.97627	0.000475154	0.00152377
10562192	NM_008761 // Fxyd5 // FXYD domain-containing ion transport regulator 5 // 7 B1|7 // 18301 /// NM_001111073 // Fxyd5 // FXYD domain-containing ion transport regulator 5 // 7 B1|7 // 18301 /// ENSMUST00000161684 // Fxyd5 // FXYD domain-containing ion transport regulator 5 // 7 B1|7 // 18301 /// ENSMUST00000161805 // Fxyd5 // FXYD domain-containing ion transport regulator 5 // 7 B1|7 // 18301 /// EN…	321.505	283.275	508.058	1199.11	1035.51	1036.39	976.963	1250.3		370.946	1099.66		2.96446	0.000155168	0.000838992
10560624	NM_009696 // Apoe // apolipoprotein E // 7 A3|7 4.0 cM // 11816 /// ENSMUST00000003066 // Apoe // apolipoprotein E // 7 A3|7 4.0 cM // 11816 /// M12414 // Apoe // apolipoprotein E // 7 A3|7 4.0 cM // 11816, NA	2793.23	2446.9	3494.94	9190.27	8782.48	7905.85	8349.88	8059.09		2911.69	8457.51		2.90467	7.25832e-06	0.000198536
10364149	NM_009115 // S100b // S100 protein, beta polypeptide, neural // 10 C1|10 41.0 cM // 20203 /// ENSMUST00000036387 // S100b // S100 protein, beta polypeptide, neural // 10 C1|10 41.0 cM // 20203 /// BC061178 // S100b // S100 protein, beta polypeptide, neural // 10 C1|10 41.0 cM // 20203, NA	49.1159	68.3326	70.2508	256.119	222.917	170.452	126.324	127.889		62.5664	180.74		2.88877	0.014504	0.0175635
10481164	NM_172659 // Slc2a6 // solute carrier family 2 (facilitated glucose transporter), member 6 // 2 A3|2 // 227659 /// NM_001177627 // Slc2a6 // solute carrier family 2 (facilitated glucose transporter), member 6 // 2 A3|2 // 227659 /// ENSMUST00000045702 // Slc2a6 // solute carrier family 2 (facilitated glucose transporter), member 6 // 2 A3|2 // 227659 /// ENSMUST00000102890 // Slc2a6 // solute car…	73.1052	62.0703	85.614	217.607	224.56	160.634	253.421	204.161		73.5965	212.077		2.88162	0.000559754	0.00169017
10533246	NM_011852 // Oas1g // 2'-5' oligoadenylate synthetase 1G // 5 F|5 67.0 cM // 23960 /// NM_145211 // Oas1a // 2'-5' oligoadenylate synthetase 1A // 5 F|5 67.0 cM // 246730 /// ENSMUST00000086368 // Oas1g // 2'-5' oligoadenylate synthetase 1G // 5 F|5 67.0 cM // 23960 /// ENSMUST00000080322 // Oas1a // 2'-5' oligoadenylate synthetase 1A // 5 F|5 67.0 cM // 246730 /// AF480417 // Oas1g // 2'-5' olig…	69.4249	64.4606	79.4087	294.618	196.597	147.297	219.104	166.338		71.0981	204.791		2.8804	0.00801225	0.0110228
10499854	NM_011309 // S100a1 // S100 calcium binding protein A1 // 3 F1-F2|3 43.6 cM // 20193 /// ENSMUST00000060738 // S100a1 // S100 calcium binding protein A1 // 3 F1-F2|3 43.6 cM // 20193 /// BC005590 // S100a1 // S100 calcium binding protein A1 // 3 F1-F2|3 43.6 cM // 20193 /// ENSMUST00000107341 // S100a1 // S100 calcium binding protein A1 // 3 F1-F2|3 43.6 cM // 20193, NA	53.7391	97.5345	105.656	309.346	329.487	213.42	194.495	186.077		85.643	246.565		2.87898	0.00864535	0.0116863
10437205	NM_008791 // Pcp4 // Purkinje cell protein 4 // 16 C4|16 69.9 cM // 18546 /// ENSMUST00000061739 // Pcp4 // Purkinje cell protein 4 // 16 C4|16 69.9 cM // 18546 /// BC061164 // Pcp4 // Purkinje cell protein 4 // 16 C4|16 69.9 cM // 18546, NA	111.337	190.635	86.3009	320.497	339.033	466.016	291.336	417.802		129.424	366.937		2.83514	0.00285383	0.00491493
10399234	NM_001082483 // Efr3b // EFR3 homolog B (S. cerevisiae) // 12 A1.1|12 // 668212 /// ENSMUST00000111178 // Efr3b // EFR3 homolog B (S. cerevisiae) // 12 A1.1|12 // 668212 /// BC147643 // Efr3b // EFR3 homolog B (S. cerevisiae) // 12 A1.1|12 // 668212 /// ENSMUST00000077156 // Efr3b // EFR3 homolog B (S. cerevisiae) // 12 A1.1|12 // 668212, NA	25.2783	27.7491	24.8026	90.5794	51.3909	54.1134	72.7151	97.7376		25.9433	73.3073		2.82567	0.00898489	0.0119713
10604100	NM_019443 // Ndufa1 // NADH dehydrogenase (ubiquinone) 1 alpha subcomplex, 1 // X|X A2 // 54405 /// ENSMUST00000016571 // Ndufa1 // NADH dehydrogenase (ubiquinone) 1 alpha subcomplex, 1 // X|X A2 // 54405 /// Y07708 // Ndufa1 // NADH dehydrogenase (ubiquinone) 1 alpha subcomplex, 1 // X|X A2 // 54405, NA	477.98	505.369	413.203	1476.09	1473.14	1156.05	1245.9	1216.69		465.517	1313.57		2.82175	9.1731e-05	0.000687983
10472350	NM_145523 // Gca // grancalcin // 2 C1.3|2 // 227960 /// ENSMUST00000028257 // Gca // grancalcin // 2 C1.3|2 // 227960 /// BC021450 // Gca // grancalcin // 2 C1.3|2 // 227960, NA	17.2301	21.1281	38.2057	71.4172	74.4761	64.8057	85.9746	62.4266		25.5213	71.82		2.81412	0.000701882	0.00188656
10394674	NM_007706 // Socs2 // suppressor of cytokine signaling 2 // 10 C2|10 52.0 cM // 216233 /// NM_001168655 // Socs2 // suppressor of cytokine signaling 2 // 10 C2|10 52.0 cM // 216233 /// NM_001168656 // Socs2 // suppressor of cytokine signaling 2 // 10 C2|10 52.0 cM // 216233 /// NM_001168657 // Socs2 // suppressor of cytokine signaling 2 // 10 C2|10 52.0 cM // 216233 /// ENSMUST00000020215 // Socs…	17.4491	23.3726	17.4784	71.679	53.2337	57.2637	56.8638	34.2741		19.4334	54.6629		2.81284	0.00488914	0.00770662
10582809	NM_009387 // Tk1 // thymidine kinase 1 // 11 E1-E2|11 78.0 cM // 21877 /// ENSMUST00000026661 // Tk1 // thymidine kinase 1 // 11 E1-E2|11 78.0 cM // 21877 /// M11945 // Tk1 // thymidine kinase 1 // 11 E1-E2|11 78.0 cM // 21877, NA	126.982	193.912	225.105	539.813	536.737	485.842	528.649	467.694		182	511.747		2.8118	2.66827e-05	0.000344651
10560608	NM_009695 // Apoc2 // apolipoprotein C-II // 7 A3|7 4.0 cM // 11813 /// ENSMUST00000142352 // Apoc2 // apolipoprotein C-II // 7 A3|7 4.0 cM // 11813 /// ENSMUST00000003074 // Apoc2 // apolipoprotein C-II // 7 A3|7 4.0 cM // 11813 /// ENSMUST00000134116 // Apoc2 // apolipoprotein C-II // 7 A3|7 4.0 cM // 11813 /// ENSMUST00000150569 // Apoc2 // apolipoprotein C-II // 7 A3|7 4.0 cM // 11813 /// BC0…	72.192	36.5739	33.6917	117.006	155.696	121.113	140.536	132.01		47.4858	133.272		2.80656	0.000572456	0.00169549
10393573	NM_011150 // Lgals3bp // lectin, galactoside-binding, soluble, 3 binding protein // 11|11 E // 19039 /// ENSMUST00000043722 // Lgals3bp // lectin, galactoside-binding, soluble, 3 binding protein // 11|11 E // 19039 /// BC090658 // Lgals3bp // lectin, galactoside-binding, soluble, 3 binding protein // 11|11 E // 19039 /// ENSMUST00000106290 // Lgals3bp // lectin, galactoside-binding, soluble, 3 bi…	910.623	928.406	835.495	2735.38	2859.11	2068.13	2524.21	2314.31		891.508	2500.23		2.80449	0.000153148	0.000837808
10480699	NM_031843 // Dpp7 // dipeptidylpeptidase 7 // 2 A3|2 // 83768 /// ENSMUST00000028332 // Dpp7 // dipeptidylpeptidase 7 // 2 A3|2 // 83768 /// BC027205 // Dpp7 // dipeptidylpeptidase 7 // 2 A3|2 // 83768, NA	190.942	201.55	190.565	727.679	558.464	450.711	492.801	494.128		194.352	544.757		2.80293	0.00170567	0.00334657
10519983	NM_008013 // Fgl2 // fibrinogen-like protein 2 // 5 A3|5 7.0 cM // 14190 /// ENSMUST00000035799 // Fgl2 // fibrinogen-like protein 2 // 5 A3|5 7.0 cM // 14190 /// BC028893 // Fgl2 // fibrinogen-like protein 2 // 5 A3|5 7.0 cM // 14190, NA	78.4722	72.689	81.7835	310.333	169.209	286.123	160.52	159.604		77.6482	217.158		2.79669	0.020234	0.0229484
10508651	NM_011520 // Sdc3 // syndecan 3 // 4 D2.3|4 60.8 cM // 20970 /// ENSMUST00000070478 // Sdc3 // syndecan 3 // 4 D2.3|4 60.8 cM // 20970 /// BC054795 // Sdc3 // syndecan 3 // 4 D2.3|4 60.8 cM // 20970, NA	160.473	145.616	140.888	511.997	438.784	385.138	413.457	332.688		148.992	416.413		2.79486	0.00053014	0.00163255
10469322	NM_011701 // Vim // vimentin // 2 A2|2 7.0 cM // 22352 /// ENSMUST00000028062 // Vim // vimentin // 2 A2|2 7.0 cM // 22352 /// M26251 // Vim // vimentin // 2 A2|2 7.0 cM // 22352 /// ENSMUST00000141365 // Vim // vimentin // 2 A2|2 7.0 cM // 22352, NA	109.696	127.621	243.309	446.031	374.363	424.932	538.166	439.127		160.209	444.524		2.77465	0.000902102	0.00221946
10413047	NM_008873 // Plau // plasminogen activator, urokinase // 14 A3|14 2.5 cM // 18792 /// ENSMUST00000022368 // Plau // plasminogen activator, urokinase // 14 A3|14 2.5 cM // 18792 /// BC120709 // Plau // plasminogen activator, urokinase // 14 A3|14 2.5 cM // 18792, NA	506.197	525.701	546.063	1603	1697.25	863.143	1557.53	1552.38		525.987	1454.66		2.76558	0.00355995	0.00593325
10371502	NM_010174 // Fabp3 // fatty acid binding protein 3, muscle and heart // 4 D2.2|4 61.0 cM // 14077 /// ENSMUST00000070532 // Fabp3 // fatty acid binding protein 3, muscle and heart // 4 D2.2|4 61.0 cM // 14077 /// BC089542 // Fabp3 // fatty acid binding protein 3, muscle and heart // 4 D2.2|4 61.0 cM // 14077, NA	119.037	170.119	99.4019	361.151	341.288	293.83	425.846	358.061		129.519	356.035		2.74889	0.000411492	0.00141736
10451198	NM_001025250 // Vegfa // vascular endothelial growth factor A // 17 C|17 24.2 cM // 22339 /// NM_009505 // Vegfa // vascular endothelial growth factor A // 17 C|17 24.2 cM // 22339 /// NM_001025257 // Vegfa // vascular endothelial growth factor A // 17 C|17 24.2 cM // 22339 /// NM_001110266 // Vegfa // vascular endothelial growth factor A // 17 C|17 24.2 cM // 22339 /// NM_001110267 // Vegfa // v…	82.5922	60.5061	126.031	276.784	227.848	261.829	270.193	196.178		89.7098	246.566		2.74849	0.000701625	0.00189684
10495781	NM_013867 // Bcar3 // breast cancer anti-estrogen resistance 3 // 3|3 G3 // 29815 /// ENSMUST00000029766 // Bcar3 // breast cancer anti-estrogen resistance 3 // 3|3 G3 // 29815 /// BC023930 // Bcar3 // breast cancer anti-estrogen resistance 3 // 3|3 G3 // 29815, NA	26.2098	21.1398	21.3931	61.6946	57.086	53.6139	66.4032	74.0531		22.9142	62.5702		2.73063	0.000198394	0.000931851
10583056	NM_008605 // Mmp12 // matrix metallopeptidase 12 // 9 A1|9 1.0 cM // 17381 /// ENSMUST00000005950 // Mmp12 // matrix metallopeptidase 12 // 9 A1|9 1.0 cM // 17381 /// BC019135 // Mmp12 // matrix metallopeptidase 12 // 9 A1|9 1.0 cM // 17381 /// ENSMUST00000127722 // Mmp12 // matrix metallopeptidase 12 // 9 A1|9 1.0 cM // 17381, NA	42.7523	45.9826	30.2915	125.827	63.7845	132.672	80.0453	138.626		39.6754	108.191		2.7269	0.0156388	0.0185039
10561920	NM_011827 // Hcst // hematopoietic cell signal transducer // 7 B1|7 10.0 cM // 23900 /// ENSMUST00000075062 // Hcst // hematopoietic cell signal transducer // 7 B1|7 10.0 cM // 23900 /// AF172930 // Hcst // hematopoietic cell signal transducer // 7 B1|7 10.0 cM // 23900 /// ENSMUST00000079384 // Hcst // hematopoietic cell signal transducer // 7 B1|7 10.0 cM // 23900, NA	243.842	288.949	242.546	716.993	893.37	518.368	656.088	738.637		258.445	704.691		2.72666	0.00158496	0.00316312
10514221	NM_007408 // Plin2 // perilipin 2 // 4 C4|4 38.9 cM // 11520 /// ENSMUST00000000466 // Plin2 // perilipin 2 // 4 C4|4 38.9 cM // 11520 /// BC054766 // Plin2 // perilipin 2 // 4 C4|4 38.9 cM // 11520 /// M93275 // Plin2 // perilipin 2 // 4 C4|4 38.9 cM // 11520 /// AY035850 // Plin2 // perilipin 2 // 4 C4|4 38.9 cM // 11520 /// AY035851 // Plin2 // perilipin 2 // 4 C4|4 38.9 cM // 11520 /// ENSMUS…	206.906	168.59	202.634	511.883	462.412	546.161	632.708	456.058		192.71	521.844		2.70793	0.000292683	0.00119384
10547830	NM_009415 // Tpi1 // triosephosphate isomerase 1 // 6 F2|6 60.2 cM // 21991 /// ENSMUST00000024223 // Tpi1 // triosephosphate isomerase 1 // 6 F2|6 60.2 cM // 21991 /// BC046761 // Tpi1 // triosephosphate isomerase 1 // 6 F2|6 60.2 cM // 21991, NA	315.753	381.383	276.498	773.456	819.796	1094.66	779.739	921.547		324.545	877.841		2.70484	0.000569223	0.00169672
10360382	NM_008329 // Ifi204 // interferon activated gene 204 // 1 H3|1 95.2 cM // 15951 /// NM_001033450 // Mnda // myeloid cell nuclear differentiation antigen // 1 H3|1 // 381308 /// ENSMUST00000009340 // Mnda // myeloid cell nuclear differentiation antigen // 1 H3|1 // 381308 /// M31419 // Ifi204 // interferon activated gene 204 // 1 H3|1 95.2 cM // 15951 /// BC132314 // Mnda // myeloid cell nuclear d…	76.6877	56.9437	128.817	290.498	196.043	215.625	267.811	212.75		87.4828	236.545		2.70391	0.00204021	0.0037498
10498992	NM_011905 // Tlr2 // toll-like receptor 2 // 3 E3|3 // 24088 /// ENSMUST00000029623 // Tlr2 // toll-like receptor 2 // 3 E3|3 // 24088 /// BC014693 // Tlr2 // toll-like receptor 2 // 3 E3|3 // 24088, NA	826.725	826.524	808.772	2322.56	2047.52	2100.33	2336.22	2285.8		820.674	2218.49		2.70325	2.31227e-06	0.000134401
10490150	NM_021394 // Zbp1 // Z-DNA binding protein 1 // 2 H3|2 // 58203 /// NM_001139519 // Zbp1 // Z-DNA binding protein 1 // 2 H3|2 // 58203 /// ENSMUST00000029018 // Zbp1 // Z-DNA binding protein 1 // 2 H3|2 // 58203 /// AF136520 // Zbp1 // Z-DNA binding protein 1 // 2 H3|2 // 58203, NA	34.6087	47.8817	78.6159	238.838	135.667	114.231	129.453	107.213		53.7021	145.08		2.70158	0.0338129	0.0358155
10396270	NM_001190466 // Dact1 // dapper homolog 1, antagonist of beta-catenin (xenopus) // 12 C3|12 // 59036 /// NM_021532 // Dact1 // dapper homolog 1, antagonist of beta-catenin (xenopus) // 12 C3|12 // 59036 /// ENSMUST00000061273 // Dact1 // dapper homolog 1, antagonist of beta-catenin (xenopus) // 12 C3|12 // 59036 /// AF488775 // Dact1 // dapper homolog 1, antagonist of beta-catenin (xenopus) // 12…	16.3918	13.4441	18.3519	56.862	22.7949	58.7364	36.8259	41.464		16.0626	43.3366		2.69798	0.022539	0.0252546
10548385	NM_138648 // Olr1 // oxidized low density lipoprotein (lectin-like) receptor 1 // 6 F3|6 // 108078 /// ENSMUST00000032265 // Olr1 // oxidized low density lipoprotein (lectin-like) receptor 1 // 6 F3|6 // 108078 /// AF303744 // Olr1 // oxidized low density lipoprotein (lectin-like) receptor 1 // 6 F3|6 // 108078, NA	9.69205	10.4821	9.80838	29.2349	30.6081	16.1238	35.3657	23.3927		9.99418	26.9451		2.69608	0.00859677	0.0116545
10411359	NM_019755 // Plp2 // proteolipid protein 2 // X A2-A3.1|X 1.6 cM // 18824 /// ENSMUST00000033486 // Plp2 // proteolipid protein 2 // X A2-A3.1|X 1.6 cM // 18824 /// BC092095 // Plp2 // proteolipid protein 2 // X A2-A3.1|X 1.6 cM // 18824 /// ENSMUST00000033485 // Prickle3 // prickle homolog 3 (Drosophila) // X A1.1|X 1.6 cM // 54630, NA	78.6629	54.1641	37.8058	209.213	123.313	158.938	200.863	67.5879		56.8776	151.983		2.67211	0.0380891	0.0398906
10445139	NM_146328 // Olfr110 // olfactory receptor 110 // 17 B1|17 // 258325 /// ENSMUST00000055986 // Olfr110 // olfactory receptor 110 // 17 B1|17 // 258325 /// BC132347 // Olfr110 // olfactory receptor 110 // 17 B1|17 // 258325, NA	31.419	21.9888	29.4046	74.3709	73.6761	46.6714	99.7217	74.201		27.6042	73.7282		2.67091	0.00671092	0.00978238
10359851	NM_030724 // Uck2 // uridine-cytidine kinase 2 // 1 H2.3|1 // 80914 /// ENSMUST00000027839 // Uck2 // uridine-cytidine kinase 2 // 1 H2.3|1 // 80914 /// AF236636 // Uck2 // uridine-cytidine kinase 2 // 1 H2.3|1 // 80914, NA	32.8834	26.1132	18.3146	63.2813	92.3769	97.6841	57.6911	32.4415		25.7704	68.695		2.66566	0.038497	0.0402272
10370021	NM_010798 // Mif // macrophage migration inhibitory factor // 10 C1|10 40.9 cM // 17319 /// ENSMUST00000038169 // Mif // macrophage migration inhibitory factor // 10 C1|10 40.9 cM // 17319 /// BC024895 // Mif // macrophage migration inhibitory factor // 10 C1|10 40.9 cM // 17319, NA	387.663	399.726	411.688	1081.82	1152.67	1176.69	952.208	950.807		399.692	1062.84		2.65915	4.8442e-05	0.00052385
10527920	NM_020010 // Cyp51 // cytochrome P450, family 51 // 5 A2|5 1.2 cM // 13121 /// ENSMUST00000001507 // Cyp51 // cytochrome P450, family 51 // 5 A2|5 1.2 cM // 13121 /// BC031813 // Cyp51 // cytochrome P450, family 51 // 5 A2|5 1.2 cM // 13121, NA	63.6107	62.5148	86.5542	228.964	222.412	152.475	170.459	166.909		70.8932	188.244		2.65531	0.00161011	0.00319958
10495054	NM_007484 // Rhoc // ras homolog gene family, member C // 3 F2.2|3 // 11853 /// ENSMUST00000002303 // Rhoc // ras homolog gene family, member C // 3 F2.2|3 // 11853 /// ENSMUST00000106787 // Rhoc // ras homolog gene family, member C // 3 F2.2|3 // 11853 /// BC004627 // Rhoc // ras homolog gene family, member C // 3 F2.2|3 // 11853, NA	98.1869	72.1294	107.027	292.224	269.367	189.227	262.382	211.732		92.4478	244.986		2.65	0.00123801	0.00265288
10357676	NM_008795 // Cdk18 // cyclin-dependent kinase 18 // 1 E4|1 // 18557 /// ENSMUST00000027697 // Cdk18 // cyclin-dependent kinase 18 // 1 E4|1 // 18557 /// BC119617 // Cdk18 // cyclin-dependent kinase 18 // 1 E4|1 // 18557 /// ENSMUST00000112362 // Cdk18 // cyclin-dependent kinase 18 // 1 E4|1 // 18557, NA	45.2557	37.5941	42.828	155.373	122.405	86.5358	99.6564	90.9052		41.8926	110.975		2.64904	0.00666718	0.00974918
10390075	NM_001105561 // Gm11545 // predicted gene 11545 // 11 D|11 // 217122, NA	153.084	172.431	304.264	539.975	642.755	323.571	704.707	553.76		209.926	552.953		2.63403	0.0102536	0.0131711
10604751	NM_010200 // Fgf13 // fibroblast growth factor 13 // X A6|X 18.0 cM // 14168 /// ENSMUST00000033473 // Fgf13 // fibroblast growth factor 13 // X A6|X 18.0 cM // 14168 /// BC018238 // Fgf13 // fibroblast growth factor 13 // X A6|X 18.0 cM // 14168 /// U66202 // Fgf13 // fibroblast growth factor 13 // X A6|X 18.0 cM // 14168 /// AF020737 // Fgf13 // fibroblast growth factor 13 // X A6|X 18.0 cM // …	37.3435	38.6131	49.8511	124.154	113.076	79.8521	122.256	112.707		41.9359	110.409		2.63281	0.000808425	0.00208843
10548307	NM_001159904 // Klrb1c // killer cell lectin-like receptor subfamily B member 1C // 6 F3|6 62.1 cM // 17059 /// NM_008527 // Klrb1c // killer cell lectin-like receptor subfamily B member 1C // 6 F3|6 62.1 cM // 17059 /// ENSMUST00000032474 // Klrb1c // killer cell lectin-like receptor subfamily B member 1C // 6 F3|6 62.1 cM // 17059 /// M77678 // Klrb1c // killer cell lectin-like receptor subfami…	6.57802	8.49759	5.51095	22.8762	12.3036	14.9834	21.7293	18.348		6.86219	18.0481		2.63008	0.00638966	0.00940251
10451710	NM_181397 // Rftn1 // raftlin lipid raft linker 1 // 17 C|17 // 76438 /// ENSMUST00000044503 // Rftn1 // raftlin lipid raft linker 1 // 17 C|17 // 76438 /// BC052074 // Rftn1 // raftlin lipid raft linker 1 // 17 C|17 // 76438, NA	66.2515	38.5113	37.1165	130.622	120.937	140.528	138.469	90.1603		47.2931	124.143		2.62498	0.00155843	0.00312359
10360158	NM_008534 // Ly9 // lymphocyte antigen 9 // 1 H3|1 93.3 cM // 17085 /// ENSMUST00000068878 // Ly9 // lymphocyte antigen 9 // 1 H3|1 93.3 cM // 17085 /// AF244131 // Ly9 // lymphocyte antigen 9 // 1 H3|1 93.3 cM // 17085, NA	173.721	235.894	252.146	765.813	641.18	391.432	596.588	500.087		220.587	579.02		2.62491	0.00600927	0.00901391
10455259	NM_175164 // Arhgap26 // Rho GTPase activating protein 26 // 18 B3|18 // 71302 /// ENSMUST00000097593 // Arhgap26 // Rho GTPase activating protein 26 // 18 B3|18 // 71302 /// BC141394 // Arhgap26 // Rho GTPase activating protein 26 // 18 B3|18 // 71302 /// ENSMUST00000115575 // Arhgap26 // Rho GTPase activating protein 26 // 18 B3|18 // 71302 /// ENSMUST00000077134 // Arhgap26 // Rho GTPase activ…	68.3154	74.6909	24.2743	134.612	132.675	136.623	186.337	137.474		55.7602	145.544		2.61018	0.00240838	0.00432392
10492668	ENSMUST00000091023 // 4930589L23Rik // RIKEN cDNA 4930589L23 gene // 3 E3|3 // 75879, NA	13.512	9.99839	10.878	36.6198	39.5894	25.4486	23.7648	23.1536		11.4628	29.7152		2.59232	0.00813858	0.0111307
10498024	NM_011990 // Slc7a11 // solute carrier family 7 (cationic amino acid transporter, y+ system), member 11 // 3 D|3 16.4 cM // 26570 /// ENSMUST00000029297 // Slc7a11 // solute carrier family 7 (cationic amino acid transporter, y+ system), member 11 // 3 D|3 16.4 cM // 26570 /// AY766236 // Slc7a11 // solute carrier family 7 (cationic amino acid transporter, y+ system), member 11 // 3 D|3 16.4 cM //…	32.7308	24.7049	33.4105	56.6376	105.731	113.57	76.3668	39.2717		30.2821	78.3154		2.5862	0.0443878	0.0450662
10492335	NM_028712 // Rap2b // RAP2B, member of RAS oncogene family // 3 E1|3 // 74012 /// ENSMUST00000049064 // Rap2b // RAP2B, member of RAS oncogene family // 3 E1|3 // 74012 /// BC032168 // Rap2b // RAP2B, member of RAS oncogene family // 3 E1|3 // 74012, NA	59.7166	50.6906	75.2908	193.948	159.555	128.923	175.011	142.756		61.8993	160.039		2.58547	0.000915693	0.00221769
10396421	NM_010431 // Hif1a // hypoxia inducible factor 1, alpha subunit // 12 C3|12 31.0 cM // 15251 /// ENSMUST00000021530 // Hif1a // hypoxia inducible factor 1, alpha subunit // 12 C3|12 31.0 cM // 15251 /// BC026139 // Hif1a // hypoxia inducible factor 1, alpha subunit // 12 C3|12 31.0 cM // 15251, NA	306.04	371.627	337.689	922.551	836.771	879.043	936.848	788.672		338.452	872.777		2.57873	9.44841e-06	0.000231237
10368970	NM_007548 // Prdm1 // PR domain containing 1, with ZNF domain // 10 B2|10 27.0 cM // 12142 /// ENSMUST00000105490 // Prdm1 // PR domain containing 1, with ZNF domain // 10 B2|10 27.0 cM // 12142 /// U08185 // Prdm1 // PR domain containing 1, with ZNF domain // 10 B2|10 27.0 cM // 12142 /// ENSMUST00000039174 // Prdm1 // PR domain containing 1, with ZNF domain // 10 B2|10 27.0 cM // 12142, NA	114.582	124.846	226.295	461.656	395.921	465.589	367.493	303.888		155.241	398.909		2.56961	0.0022986	0.00415895
10528622	NM_080444 // Asb10 // ankyrin repeat and SOCS box-containing 10 // 5 A3|5 // 117590 /// ENSMUST00000048302 // Asb10 // ankyrin repeat and SOCS box-containing 10 // 5 A3|5 // 117590 /// AF398971 // Asb10 // ankyrin repeat and SOCS box-containing 10 // 5 A3|5 // 117590 /// ENSMUST00000119657 // Asb10 // ankyrin repeat and SOCS box-containing 10 // 5 A3|5 // 117590, NA	67.2117	55.5391	66.8467	205.071	154.289	105.769	175.87	162.533		63.1992	160.707		2.54286	0.00422934	0.0069248
10561806	NM_010798 // Mif // macrophage migration inhibitory factor // 10 C1|10 40.9 cM // 17319 /// ENSMUST00000038169 // Mif // macrophage migration inhibitory factor // 10 C1|10 40.9 cM // 17319 /// BC086928 // Mif // macrophage migration inhibitory factor // 10 C1|10 40.9 cM // 17319 /// BC086928 // Mif // macrophage migration inhibitory factor // 10 C1|10 40.9 cM // 17319, NA	1563.69	1643.28	1784.94	4300.46	4192.53	4814.22	4119.07	3718.59		1663.97	4228.97		2.5415	3.93569e-05	0.000446365
10439895	NM_009655 // Alcam // activated leukocyte cell adhesion molecule // 16 B5|16 // 11658 /// ENSMUST00000023312 // Alcam // activated leukocyte cell adhesion molecule // 16 B5|16 // 11658 /// BC027280 // Alcam // activated leukocyte cell adhesion molecule // 16 B5|16 // 11658, NA	26.1252	22.0462	26.864	74.0254	47.4584	57.9656	72.7592	64.9446		25.0118	63.4306		2.53603	0.00119062	0.00259924
10582839	ENSMUST00000054120 // Gm9909 // predicted gene 9909 // 8 E2|8 // 628856, NA	13.5988	11.4928	16.4089	21.1603	29.8371	30.4038	46.2781	47.482		13.8335	35.0323		2.53242	0.0217867	0.0245894
10435383	NM_023587 // Ptplb // protein tyrosine phosphatase-like (proline instead of catalytic arginine), member b // 16 B3|16 // 70757 /// ENSMUST00000061156 // Ptplb // protein tyrosine phosphatase-like (proline instead of catalytic arginine), member b // 16 B3|16 // 70757 /// BC027289 // Ptplb // protein tyrosine phosphatase-like (proline instead of catalytic arginine), member b // 16 B3|16 // 70757, NA	285.253	204.764	250.463	698.339	750.061	618.451	576.311	477.232		246.827	624.079		2.52841	0.00121067	0.00261842
10370303	NR_004429 // Adarb1 // adenosine deaminase, RNA-specific, B1 // 10 C|10 41.4 cM // 110532 /// NM_001024837 // Adarb1 // adenosine deaminase, RNA-specific, B1 // 10 C|10 41.4 cM // 110532 /// NR_021486 // Adarb1 // adenosine deaminase, RNA-specific, B1 // 10 C|10 41.4 cM // 110532 /// NM_130895 // Adarb1 // adenosine deaminase, RNA-specific, B1 // 10 C|10 41.4 cM // 110532 /// ENSMUST00000098374 /…	55.7716	78.0294	71.8236	215.725	173.417	134.116	153.989	188.43		68.5416	173.135		2.52599	0.00164413	0.00323949
10590972	NM_010798 // Mif // macrophage migration inhibitory factor // 10 C1|10 40.9 cM // 17319 /// ENSMUST00000038169 // Mif // macrophage migration inhibitory factor // 10 C1|10 40.9 cM // 17319 /// BC024895 // Mif // macrophage migration inhibitory factor // 10 C1|10 40.9 cM // 17319 /// BC024895 // Mif // macrophage migration inhibitory factor // 10 C1|10 40.9 cM // 17319, NA	1479.65	1668.65	1827	4372.23	4233.2	4762.18	3625.92	3839.26		1658.43	4166.56		2.51235	0.000101144	0.000701968
10546535	NR_033559 // AY512915 // cDNA sequence AY512915 // 6|6 // 414067, NA	14.9935	17.9446	30.0628	56.3593	32.4551	51.8203	84.2247	38.3872		21.0003	52.6493		2.50707	0.0442355	0.0450098
10462702	NM_001163471 // Hectd2 // HECT domain containing 2 // 19 C2|19 // 226098 /// NM_172637 // Hectd2 // HECT domain containing 2 // 19 C2|19 // 226098 /// ENSMUST00000047247 // Hectd2 // HECT domain containing 2 // 19 C2|19 // 226098 /// BC137671 // Hectd2 // HECT domain containing 2 // 19 C2|19 // 226098 /// ENSMUST00000155594 // Hectd2 // HECT domain containing 2 // 19 C2|19 // 226098 /// ENSMUST00…	21.0158	31.1565	33.5648	83.0405	63.0399	49.8265	88.0162	74.2693		28.579	71.6385		2.50668	0.00423374	0.00688354
10472042	NR_033595 // Gm13498 // predicted gene 13498 // 2 C1.1|2 // 227885, NA	6.25887	9.88063	8.36227	14.0514	24.671	27.9338	12.0441	23.5945		8.16726	20.459		2.505	0.0272888	0.0299275
10346783	NM_007642 // Cd28 // CD28 antigen // 1 C1-C3|1 30.1 cM // 12487 /// M34563 // Cd28 // CD28 antigen // 1 C1-C3|1 30.1 cM // 12487, NA	16.1622	17.876	18.5634	48.9136	50.244	29.8511	34.3344	56.026		17.5339	43.8738		2.50223	0.00767808	0.0108851
10595371	NM_026122 // Hmgn3 // high mobility group nucleosomal binding domain 3 // 9|9 E3.1 // 94353 /// NM_175074 // Hmgn3 // high mobility group nucleosomal binding domain 3 // 9|9 E3.1 // 94353 /// ENSMUST00000162246 // Hmgn3 // high mobility group nucleosomal binding domain 3 // 9|9 E3.1 // 94353 /// ENSMUST00000161796 // Hmgn3 // high mobility group nucleosomal binding domain 3 // 9|9 E3.1 // 94353 /…	35.607	33.1681	38.887	121.516	81.9138	73.6097	80.8296	88.4629		35.8874	89.2664		2.4874	0.00319585	0.0054039
10546054	NM_013762 // Rpl3 // ribosomal protein L3 // 15 E1|15 // 27367 /// BC094059 // Rpl3 // ribosomal protein L3 // 15 E1|15 // 27367, NA	11.6627	15.2196	32.785	51.6342	51.0672	51.234	46.4818	46.9416		19.8891	49.4718		2.48738	0.00103989	0.00244216
10578904	NM_013494 // Cpe // carboxypeptidase E // 8 B3.1|8 32.6 cM // 12876 /// ENSMUST00000048967 // Cpe // carboxypeptidase E // 8 B3.1|8 32.6 cM // 12876 /// BC010197 // Cpe // carboxypeptidase E // 8 B3.1|8 32.6 cM // 12876, NA	67.8528	94.1667	75.7061	284.767	276.334	152.208	155.764	116.099		79.2419	197.034		2.48649	0.0453916	0.0459849
10533844	NM_030259 // Rilpl2 // Rab interacting lysosomal protein-like 2 // 5 F|5 // 80291 /// ENSMUST00000031347 // Rilpl2 // Rab interacting lysosomal protein-like 2 // 5 F|5 // 80291 /// BC003324 // Rilpl2 // Rab interacting lysosomal protein-like 2 // 5 F|5 // 80291, NA	131.232	168.491	194.821	580.033	473.508	271.351	335.945	384.555		164.848	409.078		2.48155	0.0157106	0.0185417
10533929	NM_016741 // Scarb1 // scavenger receptor class B, member 1 // 5 G1.1|5 68.0 cM // 20778 /// ENSMUST00000086075 // Scarb1 // scavenger receptor class B, member 1 // 5 G1.1|5 68.0 cM // 20778 /// BC004656 // Scarb1 // scavenger receptor class B, member 1 // 5 G1.1|5 68.0 cM // 20778 /// ENSMUST00000111390 // Scarb1 // scavenger receptor class B, member 1 // 5 G1.1|5 68.0 cM // 20778, NA	93.5746	153.209	109.347	346.438	289.816	310.9	271.046	251.4		118.71	293.92		2.47595	0.000466443	0.00150622
10377215	NM_008088 // Gas7 // growth arrest specific 7 // 11 B3|11 // 14457 /// NM_001109657 // Gas7 // growth arrest specific 7 // 11 B3|11 // 14457 /// ENSMUST00000041611 // Gas7 // growth arrest specific 7 // 11 B3|11 // 14457 /// ENSMUST00000108682 // Gas7 // growth arrest specific 7 // 11 B3|11 // 14457 /// ENSMUST00000108681 // Gas7 // growth arrest specific 7 // 11 B3|11 // 14457 /// ENSMUST0000010…	39.3875	35.9904	51.369	103.412	98.7479	81.3489	133.367	105.43		42.2489	104.461		2.47251	0.00178477	0.003458
10384885	NM_175836 // Spnb2 // spectrin beta 2 // 11 A3.3|11 13.0 cM // 20742 /// NM_009260 // Spnb2 // spectrin beta 2 // 11 A3.3|11 13.0 cM // 20742 /// ENSMUST00000006629 // Spnb2 // spectrin beta 2 // 11 A3.3|11 13.0 cM // 20742 /// ENSMUST00000011877 // Spnb2 // spectrin beta 2 // 11 A3.3|11 13.0 cM // 20742 /// ENSMUST00000102838 // Spnb2 // spectrin beta 2 // 11 A3.3|11 13.0 cM // 20742 /// M74773 …	59.6446	72.7052	63.7428	158.569	188.055	136.543	163.006	161.091		65.3642	161.453		2.47005	0.000142488	0.000788772
10428536	NM_032000 // Trps1 // trichorhinophalangeal syndrome I (human) // 15 C|15 30.1 cM // 83925 /// BC099962 // Trps1 // trichorhinophalangeal syndrome I (human) // 15 C|15 30.1 cM // 83925 /// ENSMUST00000080683 // Trps1 // trichorhinophalangeal syndrome I (human) // 15 C|15 30.1 cM // 83925, NA	17.1859	15.9128	18.8941	30.5221	32.4615	58.6543	47.8349	44.3637		17.331	42.7673		2.46768	0.0104896	0.0134371
10517677	NM_008675 // Nbl1 // neuroblastoma, suppression of tumorigenicity 1 // 4 D3|4 70.0 cM // 17965 /// ENSMUST00000042844 // Nbl1 // neuroblastoma, suppression of tumorigenicity 1 // 4 D3|4 70.0 cM // 17965 /// D50263 // Nbl1 // neuroblastoma, suppression of tumorigenicity 1 // 4 D3|4 70.0 cM // 17965, NA	38.1659	46.4077	36.7863	77.6819	165.11	67.6988	87.486	98.0088		40.4533	99.1972		2.45214	0.0437658	0.0447277
10472162	NM_010274 // Gpd2 // glycerol phosphate dehydrogenase 2, mitochondrial // 2 C1.1|2 33.0 cM // 14571 /// NM_001145820 // Gpd2 // glycerol phosphate dehydrogenase 2, mitochondrial // 2 C1.1|2 33.0 cM // 14571 /// ENSMUST00000028167 // Gpd2 // glycerol phosphate dehydrogenase 2, mitochondrial // 2 C1.1|2 33.0 cM // 14571 /// U60987 // Gpd2 // glycerol phosphate dehydrogenase 2, mitochondrial // 2 C1…	40.9042	45.8321	43.4489	111.244	123.987	112.875	100.319	83.0059		43.3951	106.286		2.44927	0.00050762	0.00158418
10419198	NM_015774 // Ero1l // ERO1-like (S. cerevisiae) // 14|14 C-D // 50527 /// ENSMUST00000022378 // Ero1l // ERO1-like (S. cerevisiae) // 14|14 C-D // 50527 /// AF144695 // Ero1l // ERO1-like (S. cerevisiae) // 14|14 C-D // 50527, NA	141.058	95.2388	121.434	358.879	172.552	329.903	338.003	259.711		119.243	291.81		2.44717	0.0100173	0.0130113
10383502	NM_001038653 // Slc16a3 // solute carrier family 16 (monocarboxylic acid transporters), member 3 // 11 E2|11 // 80879 /// NM_030696 // Slc16a3 // solute carrier family 16 (monocarboxylic acid transporters), member 3 // 11 E2|11 // 80879 /// NM_001038654 // Slc16a3 // solute carrier family 16 (monocarboxylic acid transporters), member 3 // 11 E2|11 // 80879 /// ENSMUST00000070653 // Slc16a3 // sol…	162.365	170.213	213.84	432.307	388.484	498.611	490.529	418.135		182.14	445.613		2.44655	0.000135962	0.000800281
10455139	NM_053147 // Pcdhb22 // protocadherin beta 22 // 18 B3|18 // 93893 /// ENSMUST00000097609 // Pcdhb22 // protocadherin beta 22 // 18 B3|18 // 93893 /// BC094239 // Pcdhb22 // protocadherin beta 22 // 18 B3|18 // 93893, NA	26.3639	45.3029	30.9278	119.953	73.4911	82.1423	80.4677	61.7885		34.1982	83.5684		2.44365	0.0112616	0.0143469
10536794	NM_023516 // 2310016C08Rik // RIKEN cDNA 2310016C08 gene // 6 A3.3|6 // 69573 /// NM_001190461 // 2310016C08Rik // RIKEN cDNA 2310016C08 gene // 6 A3.3|6 // 69573 /// AF141311 // 2310016C08Rik // RIKEN cDNA 2310016C08 gene // 6 A3.3|6 // 69573, NA	56.7848	69.526	84.2165	174.384	170.883	204.394	151.349	154.552		70.1757	171.113		2.43834	0.000340956	0.00128898
10460118	NM_018821 // Socs6 // suppressor of cytokine signaling 6 // 18 E4|18 // 54607 /// ENSMUST00000070116 // Socs6 // suppressor of cytokine signaling 6 // 18 E4|18 // 54607 /// ENSMUST00000123826 // Socs6 // suppressor of cytokine signaling 6 // 18 E4|18 // 54607 /// ENSMUST00000125362 // Socs6 // suppressor of cytokine signaling 6 // 18 E4|18 // 54607 /// BC094443 // Socs6 // suppressor of cytokine …	120.716	170.061	158.113	464.846	365.965	244.531	436.52	309.096		149.63	364.191		2.43395	0.00798114	0.0110783
10478847	NM_001081005 // 1500012F01Rik // RIKEN cDNA 1500012F01 gene // 2 H3|2 // 68949 /// NM_001033196 // Znfx1 // zinc finger, NFX1-type containing 1 // 2 H3|2 // 98999 /// ENSMUST00000099074 // 1500012F01Rik // RIKEN cDNA 1500012F01 gene // 2 H3|2 // 68949, NA	205.131	277.666	524.006	755.35	837.139	766.758	952.583	763.811		335.601	815.128		2.42886	0.00143799	0.00291994
10577954	NM_001080813 // Rab11fip1 // RAB11 family interacting protein 1 (class I) // 8|8 A3 // 75767 /// NM_029423 // Rab11fip1 // RAB11 family interacting protein 1 (class I) // 8|8 A3 // 75767 /// ENSMUST00000054212 // Rab11fip1 // RAB11 family interacting protein 1 (class I) // 8|8 A3 // 75767 /// BC125400 // Rab11fip1 // RAB11 family interacting protein 1 (class I) // 8|8 A3 // 75767 /// ENSMUST00000…	17.9639	20.1042	23.0413	65.5824	50.2399	46.1919	35.6246	48.556		20.3698	49.239		2.41725	0.00438884	0.00708614
10450501	NM_013693 // Tnf // tumor necrosis factor // 17 B1|17 19.06 cM // 21926 /// ENSMUST00000025263 // Tnf // tumor necrosis factor // 17 B1|17 19.06 cM // 21926 /// M11731 // Tnf // tumor necrosis factor // 17 B1|17 19.06 cM // 21926, NA	959.804	1147.11	1675.46	3288.95	3483.61	2733.34	2755.36	2924.42		1260.79	3037.14		2.40891	0.000420564	0.00141712
10359422	NM_007453 // Prdx6 // peroxiredoxin 6 // 1 H2.1|1 83.6 cM // 11758 /// ENSMUST00000071718 // Prdx6 // peroxiredoxin 6 // 1 H2.1|1 83.6 cM // 11758 /// AF004670 // Prdx6 // peroxiredoxin 6 // 1 H2.1|1 83.6 cM // 11758, NA	118.935	119.274	141.031	380.744	283.906	326.417	253.413	267.616		126.414	302.419		2.3923	0.00134082	0.00279589
10553788	NM_009728 // Atp10a // ATPase, class V, type 10A // 7 C|7 // 11982 /// ENSMUST00000055764 // Atp10a // ATPase, class V, type 10A // 7 C|7 // 11982 /// BC138356 // Atp10a // ATPase, class V, type 10A // 7 C|7 // 11982, NA	16.1122	18.4894	15.4558	43.7856	43.1786	46.0952	31.0327	35.4591		16.6858	39.9102		2.39187	0.000951367	0.00228034
10565018	NM_016721 // Iqgap1 // IQ motif containing GTPase activating protein 1 // 7 D3|7 39.0 cM // 29875 /// ENSMUST00000032751 // Iqgap1 // IQ motif containing GTPase activating protein 1 // 7 D3|7 39.0 cM // 29875 /// AF240630 // Iqgap1 // IQ motif containing GTPase activating protein 1 // 7 D3|7 39.0 cM // 29875, NA	45.9212	57.2957	65.2925	144.26	105.63	162.166	133.983	125.023		56.1698	134.212		2.3894	0.00106015	0.00242843
10444824	NM_207648 // H2-Q6 // histocompatibility 2, Q region locus 6 // 17 B1|17 19.18 cM // 110557 /// ENSMUST00000091611 // H2-Q6 // histocompatibility 2, Q region locus 6 // 17 B1|17 19.18 cM // 110557 /// ENSMUST00000116599 // H2-Q6 // histocompatibility 2, Q region locus 6 // 17 B1|17 19.18 cM // 110557 /// ENSMUST00000113879 // H2-Q6 // histocompatibility 2, Q region locus 6 // 17 B1|17 19.18 cM //…	282.851	290.412	400.288	658.465	620.954	912.595	931.814	740.347		324.517	772.835		2.38149	0.00246628	0.00439394
10557450	NM_175103 // Bola2 // bolA-like 2 (E. coli) // 7 F3|7 // 66162 /// ENSMUST00000130498 // Bola2 // bolA-like 2 (E. coli) // 7 F3|7 // 66162 /// BC061197 // Bola2 // bolA-like 2 (E. coli) // 7 F3|7 // 66162 /// ENSMUST00000106369 // Bola2 // bolA-like 2 (E. coli) // 7 F3|7 // 66162, NA	352.3	409.106	324.748	986.186	922.095	881.118	799.847	719.202		362.051	861.69		2.38002	0.00025117	0.00109153
10499483	NM_134469 // Fdps // farnesyl diphosphate synthetase // 3 F1|3 42.6 cM // 110196 /// ENSMUST00000081848 // Fdps // farnesyl diphosphate synthetase // 3 F1|3 42.6 cM // 110196 /// BC048497 // Fdps // farnesyl diphosphate synthetase // 3 F1|3 42.6 cM // 110196, NA	51.3715	45.9254	32.8866	109.613	80.0388	87.8036	97.4937	141.05		43.3945	103.2		2.37818	0.00677103	0.00980851
10461553	NR_027805 // A430093F15Rik // RIKEN cDNA A430093F15 gene // 19 A|19 // 403202 /// ENSMUST00000087947 // A430093F15Rik // RIKEN cDNA A430093F15 gene // 19 A|19 // 403202 /// BC064125 // A430093F15Rik // RIKEN cDNA A430093F15 gene // 19 A|19 // 403202, NA	31.3724	26.775	22.6194	66.7915	57.1051	66.5877	63.1452	65.6543		26.9223	63.8568		2.37189	1.8779e-05	0.000335854
10535095	NM_133349 // Zfand2a // zinc finger, AN1-type domain 2A // 5 G2|5 // 100494 /// NM_001159908 // Zfand2a // zinc finger, AN1-type domain 2A // 5 G2|5 // 100494 /// ENSMUST00000079996 // Zfand2a // zinc finger, AN1-type domain 2A // 5 G2|5 // 100494 /// ENSMUST00000110851 // Zfand2a // zinc finger, AN1-type domain 2A // 5 G2|5 // 100494 /// BC058780 // Zfand2a // zinc finger, AN1-type domain 2A // …	278.888	281.281	466.013	711.206	731.394	773.588	955.667	879.92		342.061	810.355		2.36904	0.000888426	0.00220919
10360506	NM_011785 // Akt3 // thymoma viral proto-oncogene 3 // 1|1 H4-H6 // 23797 /// ENSMUST00000111159 // Akt3 // thymoma viral proto-oncogene 3 // 1|1 H4-H6 // 23797 /// ENSMUST00000111160 // Akt3 // thymoma viral proto-oncogene 3 // 1|1 H4-H6 // 23797 /// BC066861 // Akt3 // thymoma viral proto-oncogene 3 // 1|1 H4-H6 // 23797, NA	191.867	144.073	161.103	385.129	411.068	279.599	468.829	413.906		165.681	391.706		2.36422	0.00186171	0.00351909
10445767	NM_001033405 // Treml2 // triggering receptor expressed on myeloid cells-like 2 // 17 C|17 // 328833 /// ENSMUST00000095248 // Treml2 // triggering receptor expressed on myeloid cells-like 2 // 17 C|17 // 328833 /// DQ341272 // Treml2 // triggering receptor expressed on myeloid cells-like 2 // 17 C|17 // 328833, NA	91.8629	114.38	92.8533	227.728	199.239	333.22	220.186	198.172		99.6988	235.709		2.36421	0.00695632	0.0099836
10429387	NM_023587 // Ptplb // protein tyrosine phosphatase-like (proline instead of catalytic arginine), member b // 16 B3|16 // 70757 /// ENSMUST00000061156 // Ptplb // protein tyrosine phosphatase-like (proline instead of catalytic arginine), member b // 16 B3|16 // 70757 /// BC131899 // Ptplb // protein tyrosine phosphatase-like (proline instead of catalytic arginine), member b // 16 B3|16 // 70757 //…	423.721	351.248	227.146	875.885	878.959	799.114	719.81	662.839		334.038	787.321		2.35698	0.000678122	0.00186584
10466040	NM_007650 // Cd5 // CD5 antigen // 19 A|19 5.0 cM // 12507 /// ENSMUST00000025571 // Cd5 // CD5 antigen // 19 A|19 5.0 cM // 12507 /// BC011258 // Cd5 // CD5 antigen // 19 A|19 5.0 cM // 12507, NA	32.6144	40.794	35.9261	65.4036	105.132	52.6007	117.395	87.6074		36.4449	85.6277		2.34951	0.0225386	0.0253151
10372410	NM_028608 // Glipr1 // GLI pathogenesis-related 1 (glioma) // 10|10 D1 // 73690 /// NM_178610 // Krr1 // KRR1, small subunit (SSU) processome component, homolog (yeast) // 10 D2|10 60.0 cM // 52705 /// ENSMUST00000074805 // Glipr1 // GLI pathogenesis-related 1 (glioma) // 10|10 D1 // 73690 /// ENSMUST00000163048 // Krr1 // KRR1, small subunit (SSU) processome component, homolog (yeast) // 10 D2|1…	166.069	165.682	250.433	470.075	462.501	482.099	464.361	396.792		194.061	455.165		2.34547	9.88615e-05	0.000696524
10565089	NM_007755 // Cpeb1 // cytoplasmic polyadenylation element binding protein 1 // 7 D3|7 // 12877 /// ENSMUST00000098331 // Cpeb1 // cytoplasmic polyadenylation element binding protein 1 // 7 D3|7 // 12877 /// BC125476 // Cpeb1 // cytoplasmic polyadenylation element binding protein 1 // 7 D3|7 // 12877 /// ENSMUST00000079948 // Cpeb1 // cytoplasmic polyadenylation element binding protein 1 // 7 D3|7…	19.9157	21.5292	19.5032	46.4648	71.4888	27.3422	51.553	40.7557		20.316	47.5209		2.33909	0.0303579	0.032677
10438708	NM_008555 // Masp1 // mannan-binding lectin serine peptidase 1 // 16|16 B2-B3 // 17174 /// ENSMUST00000023605 // Masp1 // mannan-binding lectin serine peptidase 1 // 16|16 B2-B3 // 17174 /// D16492 // Masp1 // mannan-binding lectin serine peptidase 1 // 16|16 B2-B3 // 17174 /// ENSMUST00000089883 // Masp1 // mannan-binding lectin serine peptidase 1 // 16|16 B2-B3 // 17174, NA	68.88	55.1854	54.4184	190.595	114.393	88.319	154.554	147.568		59.4946	139.086		2.33779	0.0150858	0.0180797
10477717	NM_011171 // Procr // protein C receptor, endothelial // 2|2 H1-3 // 19124 /// ENSMUST00000029140 // Procr // protein C receptor, endothelial // 2|2 H1-3 // 19124 /// BC028755 // Procr // protein C receptor, endothelial // 2|2 H1-3 // 19124 /// ENSMUST00000132608 // Procr // protein C receptor, endothelial // 2|2 H1-3 // 19124, NA	35.5276	44.8184	33.794	108.859	97.8949	83.3397	74.6984	79.4965		38.0467	88.8577		2.33549	0.00117649	0.00259273
10577025	NM_011227 // Rab20 // RAB20, member RAS oncogene family // 8 A1.1|8 10.0 cM // 19332 /// ENSMUST00000033900 // Rab20 // RAB20, member RAS oncogene family // 8 A1.1|8 10.0 cM // 19332 /// BC089570 // Rab20 // RAB20, member RAS oncogene family // 8 A1.1|8 10.0 cM // 19332, NA	287.948	237.906	426.081	857.673	815.695	709.956	624.153	683.127		317.312	738.121		2.32617	0.00100045	0.00236148
10530287	NM_009686 // Apbb2 // amyloid beta (A4) precursor protein-binding, family B, member 2 // 5 C3.1|5 // 11787 /// ENSMUST00000159786 // Apbb2 // amyloid beta (A4) precursor protein-binding, family B, member 2 // 5 C3.1|5 // 11787 /// ENSMUST00000068206 // Apbb2 // amyloid beta (A4) precursor protein-binding, family B, member 2 // 5 C3.1|5 // 11787 /// BC076587 // Apbb2 // amyloid beta (A4) precursor…	226.127	227.037	240.98	529.043	480.798	497.228	598.265	573.287		231.381	535.724		2.31533	5.15639e-05	0.000521244
10578916	NM_025436 // Sc4mol // sterol-C4-methyl oxidase-like // 8 B3.1|8 // 66234 /// ENSMUST00000034015 // Sc4mol // sterol-C4-methyl oxidase-like // 8 B3.1|8 // 66234 /// BC006802 // Sc4mol // sterol-C4-methyl oxidase-like // 8 B3.1|8 // 66234 /// ENSMUST00000147419 // Sc4mol // sterol-C4-methyl oxidase-like // 8 B3.1|8 // 66234 /// ENSMUST00000141021 // Sc4mol // sterol-C4-methyl oxidase-like // 8 B3.…	82.8329	118.721	53.8987	245.404	200.735	147.963	220.101	168.066		85.1507	196.454		2.30713	0.00626755	0.0092521
10602221	NR_030448 // Mir680-2 // microRNA 680-2 // X|X // 751551, NA	65.3484	59.0381	58.1195	111.518	127.229	131.364	180.639	150.367		60.8353	140.223		2.30497	0.00245776	0.00439561
10523281	NM_001009818 // Sept11 // septin 11 // 5 E2|5 52.0 cM // 52398 /// ENSMUST00000086956 // Sept11 // septin 11 // 5 E2|5 52.0 cM // 52398 /// BC031456 // Sept11 // septin 11 // 5 E2|5 52.0 cM // 52398 /// ENSMUST00000113047 // Sept11 // septin 11 // 5 E2|5 52.0 cM // 52398 /// ENSMUST00000074733 // Sept11 // septin 11 // 5 E2|5 52.0 cM // 52398, NA	44.3751	60.7375	69.7885	113.161	179.684	132.029	143.929	102.82		58.3003	134.324		2.30401	0.00658335	0.00965696
10530130	NM_145923 // Rell1 // RELT-like 1 // 5 C3.1|5 // 100532 /// ENSMUST00000154169 // Rell1 // RELT-like 1 // 5 C3.1|5 // 100532 /// BC031198 // Rell1 // RELT-like 1 // 5 C3.1|5 // 100532 /// ENSMUST00000087327 // Rell1 // RELT-like 1 // 5 C3.1|5 // 100532, NA	85.1912	76.6976	70.0097	180.721	142.36	97.6908	218.637	239.926		77.2995	175.867		2.27514	0.0285752	0.0311182
10482762	NM_145360 // Idi1 // isopentenyl-diphosphate delta isomerase // 13 A1|13 // 319554 /// BC110313 // Idi1 // isopentenyl-diphosphate delta isomerase // 13 A1|13 // 319554, NA	23.2532	30.5225	18.2526	75.4166	75.5877	38.707	37.7334	45.5263		24.0095	54.5942		2.27386	0.0412379	0.0424239
10387890	NM_023158 // Cxcl16 // chemokine (C-X-C motif) ligand 16 // 11|11 B4 // 66102 /// ENSMUST00000019064 // Cxcl16 // chemokine (C-X-C motif) ligand 16 // 11|11 B4 // 66102 /// BC019961 // Cxcl16 // chemokine (C-X-C motif) ligand 16 // 11|11 B4 // 66102, NA	319.023	386.71	510.799	911.837	1052.41	856.459	909.144	872.367		405.51	920.443		2.26984	0.000161966	0.000846226
10412760	NM_008369 // Il3ra // interleukin 3 receptor, alpha chain // 14 A2|14 1.5 cM // 16188 /// ENSMUST00000090591 // Il3ra // interleukin 3 receptor, alpha chain // 14 A2|14 1.5 cM // 16188 /// BC049889 // Il3ra // interleukin 3 receptor, alpha chain // 14 A2|14 1.5 cM // 16188 /// ENSMUST00000112638 // Il3ra // interleukin 3 receptor, alpha chain // 14 A2|14 1.5 cM // 16188, NA	80.459	83.9603	62.0657	222.738	232.663	119.349	146.932	134.036		75.495	171.144		2.26696	0.0237375	0.0263435
10607475	NM_016764 // Prdx4 // peroxiredoxin 4 // X F3|X 67.7 cM // 53381 /// ENSMUST00000026328 // Prdx4 // peroxiredoxin 4 // X F3|X 67.7 cM // 53381 /// BC019578 // Prdx4 // peroxiredoxin 4 // X F3|X 67.7 cM // 53381 /// ENSMUST00000112546 // Prdx4 // peroxiredoxin 4 // X F3|X 67.7 cM // 53381, NA	412.752	291.17	204.686	878.859	747.389	543.109	656.823	597.241		302.869	684.684		2.26066	0.00554137	0.00850408
10390535	NM_207231 // Arl5c // ADP-ribosylation factor-like 5C // 11 D|11 // 217151 /// ENSMUST00000042971 // Arl5c // ADP-ribosylation factor-like 5C // 11 D|11 // 217151 /// BC065791 // Arl5c // ADP-ribosylation factor-like 5C // 11 D|11 // 217151 /// ENSMUST00000107563 // Arl5c // ADP-ribosylation factor-like 5C // 11 D|11 // 217151, NA	111.004	119.862	220.865	357.248	425.261	204.541	399.369	312.462		150.577	339.776		2.25649	0.0170225	0.0198382
10520362	NM_153526 // Insig1 // insulin induced gene 1 // 5 B1|5 // 231070 /// ENSMUST00000059155 // Insig1 // insulin induced gene 1 // 5 B1|5 // 231070 /// BC132167 // Insig1 // insulin induced gene 1 // 5 B1|5 // 231070, NA	179.702	228.063	357.103	702.296	719.216	425.149	529.318	500.192		254.956	575.234		2.25621	0.0100007	0.0130996
10458560	NM_010197 // Fgf1 // fibroblast growth factor 1 // 18 B3|18 19.0 cM // 14164 /// ENSMUST00000040647 // Fgf1 // fibroblast growth factor 1 // 18 B3|18 19.0 cM // 14164 /// ENSMUST00000115582 // Fgf1 // fibroblast growth factor 1 // 18 B3|18 19.0 cM // 14164 /// U67610 // Fgf1 // fibroblast growth factor 1 // 18 B3|18 19.0 cM // 14164 /// ENSMUST00000131348 // Fgf1 // fibroblast growth factor 1 // …	25.4848	24.1528	29.4109	60.8631	76.488	42.2818	62.5521	54.5454		26.3495	59.3461		2.25226	0.00461868	0.00738036
10379630	NM_011408 // Slfn2 // schlafen 2 // 11 C|11 48.0 cM // 20556 /// ENSMUST00000038038 // Slfn2 // schlafen 2 // 11 C|11 48.0 cM // 20556 /// AF099973 // Slfn2 // schlafen 2 // 11 C|11 48.0 cM // 20556, NA	147.259	214.188	360.098	740.848	601.436	494.204	429.435	435.237		240.515	540.232		2.24615	0.0165174	0.0193954
10447056	NM_027455 // Qpct // glutaminyl-peptide cyclotransferase (glutaminyl cyclase) // 17 E3|17 // 70536 /// ENSMUST00000040789 // Qpct // glutaminyl-peptide cyclotransferase (glutaminyl cyclase) // 17 E3|17 // 70536 /// BC151027 // Qpct // glutaminyl-peptide cyclotransferase (glutaminyl cyclase) // 17 E3|17 // 70536 /// ENSMUST00000112450 // Qpct // glutaminyl-peptide cyclotransferase (glutaminyl cycl…	15.1114	11.8125	12.2741	31.2788	45.8093	21.3114	25.5666	22.7538		13.066	29.344		2.24583	0.0347261	0.0366992
10441456	NM_011523 // Synj2 // synaptojanin 2 // 17 A2-A3.1|17 3.3 cM // 20975 /// NM_001113353 // Synj2 // synaptojanin 2 // 17 A2-A3.1|17 3.3 cM // 20975 /// NM_001113351 // Synj2 // synaptojanin 2 // 17 A2-A3.1|17 3.3 cM // 20975 /// NM_001113352 // Synj2 // synaptojanin 2 // 17 A2-A3.1|17 3.3 cM // 20975 /// ENSMUST00000080283 // Synj2 // synaptojanin 2 // 17 A2-A3.1|17 3.3 cM // 20975 /// ENSMUST0000…	77.3643	76.4573	50.8695	180.302	155.062	108.941	188.697	130.618		68.2303	152.724		2.23836	0.00679446	0.00981188
10357043	NM_009741 // Bcl2 // B-cell leukemia/lymphoma 2 // 1 E2.1|1 59.8 cM // 12043 /// NM_177410 // Bcl2 // B-cell leukemia/lymphoma 2 // 1 E2.1|1 59.8 cM // 12043 /// ENSMUST00000112751 // Bcl2 // B-cell leukemia/lymphoma 2 // 1 E2.1|1 59.8 cM // 12043 /// ENSMUST00000080103 // Bcl2 // B-cell leukemia/lymphoma 2 // 1 E2.1|1 59.8 cM // 12043 /// BC095964 // Bcl2 // B-cell leukemia/lymphoma 2 // 1 E2.1|…	48.5074	75.5718	83.3468	190.326	152.855	116.177	152.554	161.592		69.142	154.701		2.23744	0.00280493	0.00484868
10390458	NM_009545 // Pcgf2 // polycomb group ring finger 2 // 11 C1-C3|11 58.4 cM // 22658 /// NM_001163307 // Pcgf2 // polycomb group ring finger 2 // 11 C1-C3|11 58.4 cM // 22658 /// NM_001163308 // Pcgf2 // polycomb group ring finger 2 // 11 C1-C3|11 58.4 cM // 22658 /// ENSMUST00000018681 // Pcgf2 // polycomb group ring finger 2 // 11 C1-C3|11 58.4 cM // 22658 /// ENSMUST00000103148 // Pcgf2 // polyc…	41.3472	32.7776	32.2591	109.482	93.4451	88.5282	48.0584	57.1431		35.4613	79.3313		2.23712	0.0302014	0.0325838
10416522	NM_207652 // Tsc22d1 // TSC22 domain family, member 1 // 14 D3|14 42.0 cM // 21807 /// NM_009366 // Tsc22d1 // TSC22 domain family, member 1 // 14 D3|14 42.0 cM // 21807 /// NM_001177751 // Tsc22d1 // TSC22 domain family, member 1 // 14 D3|14 42.0 cM // 21807 /// ENSMUST00000110887 // Tsc22d1 // TSC22 domain family, member 1 // 14 D3|14 42.0 cM // 21807 /// ENSMUST00000022587 // Tsc22d1 // TSC22 …	57.7203	49.5886	97.9595	164.896	191.29	103.114	156.113	148.815		68.4228	152.846		2.23384	0.00865563	0.011599
10532896	NM_181075 // 2610524H06Rik // RIKEN cDNA 2610524H06 gene // 5 F|5 // 330173 /// ENSMUST00000100850 // 2610524H06Rik // RIKEN cDNA 2610524H06 gene // 5 F|5 // 330173 /// BC096574 // 2610524H06Rik // RIKEN cDNA 2610524H06 gene // 5 F|5 // 330173, NA	15.7035	28.6716	22.7454	66.9362	44.846	66.8061	35.61	35.5858		22.3735	49.9568		2.23286	0.0313327	0.0336483
10495675	NM_010171 // F3 // coagulation factor III // 3 G1|3 50.0 cM // 14066 /// ENSMUST00000029771 // F3 // coagulation factor III // 3 G1|3 50.0 cM // 14066 /// M26071 // F3 // coagulation factor III // 3 G1|3 50.0 cM // 14066 /// ENSMUST00000090417 // F3 // coagulation factor III // 3 G1|3 50.0 cM // 14066, NA	35.5494	46.712	45.8926	114.383	63.7424	128.07	92.0508	76.2162		42.718	94.8924		2.22137	0.0172934	0.0201036
10354777	NM_139146 // Satb2 // special AT-rich sequence binding protein 2 // 1 C1.3|1 // 212712 /// ENSMUST00000114415 // Satb2 // special AT-rich sequence binding protein 2 // 1 C1.3|1 // 212712 /// AF319623 // Satb2 // special AT-rich sequence binding protein 2 // 1 C1.3|1 // 212712 /// ENSMUST00000042857 // Satb2 // special AT-rich sequence binding protein 2 // 1 C1.3|1 // 212712, NA	22.5977	15.6121	15.319	37.8301	40.4012	35.7748	56.9593	27.1555		17.8429	39.6242		2.22073	0.0176969	0.0204195
10346607	NM_008057 // Fzd7 // frizzled homolog 7 (Drosophila) // 1 C1.3|1 30.1 cM // 14369 /// ENSMUST00000037105 // Fzd7 // frizzled homolog 7 (Drosophila) // 1 C1.3|1 30.1 cM // 14369 /// ENSMUST00000114246 // Fzd7 // frizzled homolog 7 (Drosophila) // 1 C1.3|1 30.1 cM // 14369 /// BC063077 // Fzd7 // frizzled homolog 7 (Drosophila) // 1 C1.3|1 30.1 cM // 14369, NA	68.0392	101.691	92.9827	216.678	260.019	150.227	171.425	168.21		87.5711	193.312		2.20749	0.00865097	0.01166
10462618	NM_010501 // Ifit3 // interferon-induced protein with tetratricopeptide repeats 3 // 19|19 C3 // 15959 /// ENSMUST00000102825 // Ifit3 // interferon-induced protein with tetratricopeptide repeats 3 // 19|19 C3 // 15959 /// BC089563 // Ifit3 // interferon-induced protein with tetratricopeptide repeats 3 // 19|19 C3 // 15959, NA	122.605	154.905	123.952	361.444	315.195	190.205	336.437	273.251		133.821	295.306		2.20673	0.00741011	0.0105696
10601857	NM_009750 // Ngfrap1 // nerve growth factor receptor (TNFRSF16) associated protein 1 // X F1|X 57.5 cM // 12070 /// NM_001110233 // Ngfrap1 // nerve growth factor receptor (TNFRSF16) associated protein 1 // X F1|X 57.5 cM // 12070 /// NM_001110234 // Ngfrap1 // nerve growth factor receptor (TNFRSF16) associated protein 1 // X F1|X 57.5 cM // 12070 /// ENSMUST00000053540 // Ngfrap1 // nerve growth…	225.745	158.066	172.559	386.163	548.539	267.994	450.548	391.225		185.456	408.894		2.2048	0.0120087	0.0150109
10372781	NM_028679 // Irak3 // interleukin-1 receptor-associated kinase 3 // 10 D2|10 // 73914 /// ENSMUST00000020448 // Irak3 // interleukin-1 receptor-associated kinase 3 // 10 D2|10 // 73914 /// BC120829 // Irak3 // interleukin-1 receptor-associated kinase 3 // 10 D2|10 // 73914 /// ENSMUST00000135106 // Irak3 // interleukin-1 receptor-associated kinase 3 // 10 D2|10 // 73914, NA	52.3924	72.8997	67.8233	168.663	95.3925	200.574	140.96	103.596		64.3718	141.837		2.20341	0.0272751	0.0299832
10455780	NM_008084 // Gapdh // glyceraldehyde-3-phosphate dehydrogenase // 6 F2|6 56.0 cM // 14433 /// BC083149 // Gapdh // glyceraldehyde-3-phosphate dehydrogenase // 6 F2|6 56.0 cM // 14433, NA	87.7528	103.626	44.1879	204.845	177.653	180.058	183.251	118.046		78.5223	172.771		2.20028	0.0067568	0.00981848
10601390	NM_008828 // Pgk1 // phosphoglycerate kinase 1 // X C-D|X 45.0 cM // 18655 /// ENSMUST00000081593 // Pgk1 // phosphoglycerate kinase 1 // X C-D|X 45.0 cM // 18655 /// BC083355 // Pgk1 // phosphoglycerate kinase 1 // X C-D|X 45.0 cM // 18655, NA	416.845	372.015	429.02	918.879	812.044	1114.87	826.954	786.519		405.96	891.853		2.1969	0.000970254	0.00230188
10566574	NM_029000 // Gvin1 // GTPase, very large interferon inducible 1 // 7 E3|7 // 74558 /// NM_001039160 // Gvin1 // GTPase, very large interferon inducible 1 // 7 E3|7 // 74558 /// ENSMUST00000006667 // Gvin1 // GTPase, very large interferon inducible 1 // 7 E3|7 // 74558 /// AY167974 // Gvin1 // GTPase, very large interferon inducible 1 // 7 E3|7 // 74558, NA	157.207	230.612	111.613	467.838	327.691	316.648	390.918	325.463		166.477	365.711		2.19677	0.0048942	0.00768853
10569014	NM_030694 // Ifitm2 // interferon induced transmembrane protein 2 // 7|7 F5 // 80876 /// ENSMUST00000081649 // Ifitm2 // interferon induced transmembrane protein 2 // 7|7 F5 // 80876 /// BC084679 // Ifitm2 // interferon induced transmembrane protein 2 // 7|7 F5 // 80876, NA	84.7517	55.1529	128.745	198.53	186.341	260.749	196.299	139.654		89.5498	196.315		2.19224	0.0121575	0.0151561
10566585	ENSMUST00000098144 // Gm1966 // predicted gene 1966 // 7 E3|7 // 434223, NA	56.5315	82.6705	107.698	205.792	122.877	225.427	175.645	172.293		82.3	180.407		2.19206	0.00865147	0.011627
10538338	NM_172728 // Creb5 // cAMP responsive element binding protein 5 // 6 B3|6 25.8 cM // 231991 /// ENSMUST00000047450 // Creb5 // cAMP responsive element binding protein 5 // 6 B3|6 25.8 cM // 231991 /// BC098487 // Creb5 // cAMP responsive element binding protein 5 // 6 B3|6 25.8 cM // 231991 /// NR_015553 // 9430076C15Rik // RIKEN cDNA 9430076C15 gene // 6 B3|6 // 320189 /// ENSMUST00000101392 // …	64.5476	103.28	116.04	194.05	262.438	189.131	197.164	193.009		94.6227	207.158		2.18931	0.002036	0.00377188
10538842	NM_001177560 // Gng12 // guanine nucleotide binding protein (G protein), gamma 12 // 6 C1|6 30.0 cM // 14701 /// NM_025278 // Gng12 // guanine nucleotide binding protein (G protein), gamma 12 // 6 C1|6 30.0 cM // 14701 /// NM_001177559 // Gng12 // guanine nucleotide binding protein (G protein), gamma 12 // 6 C1|6 30.0 cM // 14701 /// NM_001177558 // Gng12 // guanine nucleotide binding protein (G …	325.142	396.663	410.165	984.145	950.29	672.724	819.618	701.026		377.324	825.561		2.18794	0.00202664	0.00376955
10425808	NM_009775 // Tspo // translocator protein // 15 E1|15 43.3 cM // 12257 /// ENSMUST00000047419 // Tspo // translocator protein // 15 E1|15 43.3 cM // 12257 /// D21207 // Tspo // translocator protein // 15 E1|15 43.3 cM // 12257, NA	306.118	208.664	290.887	717.619	608.697	739.838	494.03	374.638		268.556	586.964		2.18563	0.0149489	0.0179619
10476314	NM_011170 // Prnp // prion protein // 2 F2|2 75.0 cM // 19122 /// ENSMUST00000091288 // Prnp // prion protein // 2 F2|2 75.0 cM // 19122 /// ENSMUST00000124100 // Prnd // prion protein dublet // 2 F2|2 75.0 cM // 26434 /// ENSMUST00000136783 // Prnd // prion protein dublet // 2 F2|2 75.0 cM // 26434 /// M13685 // Prnp // prion protein // 2 F2|2 75.0 cM // 19122, NA	28.2208	20.771	19.0432	57.6227	63.0656	55.4916	36.0336	35.0617		22.6783	49.455		2.18072	0.0156212	0.0185303
10458589	NM_029942 // Prelid2 // PRELI domain containing 2 // 18 B3|18 // 77619 /// ENSMUST00000070949 // Prelid2 // PRELI domain containing 2 // 18 B3|18 // 77619 /// BC119251 // Prelid2 // PRELI domain containing 2 // 18 B3|18 // 77619, NA	51.5138	73.4262	47.3795	113.903	155.822	96.4224	156.697	103.213		57.4398	125.211		2.17987	0.0100094	0.0130375
10579331	NM_011819 // Gdf15 // growth differentiation factor 15 // 8 C1|8 // 23886 /// ENSMUST00000003808 // Gdf15 // growth differentiation factor 15 // 8 C1|8 // 23886 /// ENSMUST00000110103 // Gdf15 // growth differentiation factor 15 // 8 C1|8 // 23886 /// AF159571 // Gdf15 // growth differentiation factor 15 // 8 C1|8 // 23886, NA	40.8761	38.3847	81.9104	131.622	151.326	80.0855	100.159	122.172		53.7237	117.073		2.17916	0.0173469	0.0201154
10562360	NM_008155 // Gpi1 // glucose phosphate isomerase 1 // 7 B1|7 11.0 cM // 14751 /// ENSMUST00000038027 // Gpi1 // glucose phosphate isomerase 1 // 7 B1|7 11.0 cM // 14751 /// M14220 // Gpi1 // glucose phosphate isomerase 1 // 7 B1|7 11.0 cM // 14751, NA	448.479	424.22	321.174	958.937	897.113	799.28	864.528	812.191		397.958	866.41		2.17714	6.77964e-05	0.000573188
10398874	NM_013929 // Siva1 // SIVA1, apoptosis-inducing factor // 12|12 F2 // 30954 /// NM_001161737 // Siva1 // SIVA1, apoptosis-inducing factor // 12|12 F2 // 30954 /// ENSMUST00000021728 // Siva1 // SIVA1, apoptosis-inducing factor // 12|12 F2 // 30954 /// ENSMUST00000109755 // Siva1 // SIVA1, apoptosis-inducing factor // 12|12 F2 // 30954 /// BC012279 // Siva1 // SIVA1, apoptosis-inducing factor // 1…	87.9179	105.932	86.5368	152.895	270.458	219.987	172.705	199.371		93.4622	203.083		2.17289	0.00724526	0.0103663
10415660	NM_016738 // Rpl13 // ribosomal protein L13 // 8 E1|8 // 270106, NA	157.851	76.8383	113.038	214.21	300.613	230.831	168.963	342.388		115.909	251.401		2.16895	0.0233008	0.0260454
10404840	NM_009856 // Cd83 // CD83 antigen // 13 A4-5|13 24.0 cM // 12522 /// ENSMUST00000015540 // Cd83 // CD83 antigen // 13 A4-5|13 24.0 cM // 12522 /// BC107344 // Cd83 // CD83 antigen // 13 A4-5|13 24.0 cM // 12522, NA	1534.05	1503.65	3337.35	4482.23	4657.14	4470.06	4701.83	4715.25		2125.02	4605.3		2.16718	0.00147236	0.00297672
10589889	NM_009752 // Glb1 // galactosidase, beta 1 // 9 F3|9 66.0 cM // 12091 /// ENSMUST00000063042 // Glb1 // galactosidase, beta 1 // 9 F3|9 66.0 cM // 12091 /// M57734 // Glb1 // galactosidase, beta 1 // 9 F3|9 66.0 cM // 12091, NA	267.761	296.347	241.488	625.313	638.369	408.65	653.543	575.526		268.532	580.28		2.16094	0.00218438	0.00398328
10572747	NM_001001491 // Tpm4 // tropomyosin 4 // 8 B3.3|8 // 326618 /// ENSMUST00000003575 // Tpm4 // tropomyosin 4 // 8 B3.3|8 // 326618 /// BC070421 // Tpm4 // tropomyosin 4 // 8 B3.3|8 // 326618, NA	339.699	266.944	286.231	632.838	720.798	677.568	604.349	544.145		297.625	635.94		2.13672	0.000235463	0.00105279
10585048	NM_207675 // Cadm1 // cell adhesion molecule 1 // 9|9 B-C // 54725 /// NM_018770 // Cadm1 // cell adhesion molecule 1 // 9|9 B-C // 54725 /// NM_207676 // Cadm1 // cell adhesion molecule 1 // 9|9 B-C // 54725 /// NM_001025600 // Cadm1 // cell adhesion molecule 1 // 9|9 B-C // 54725 /// ENSMUST00000085909 // Cadm1 // cell adhesion molecule 1 // 9|9 B-C // 54725 /// ENSMUST00000114547 // Cadm1 // c…	445.78	457.815	386.973	1025.15	947.689	596.247	1034.83	985.027		430.189	917.789		2.13345	0.00447044	0.00719292
10499394	NM_001002011 // Lmna // lamin A // 3 F1|3 42.6 cM // 16905 /// NM_001111102 // Lmna // lamin A // 3 F1|3 42.6 cM // 16905 /// NM_019390 // Lmna // lamin A // 3 F1|3 42.6 cM // 16905 /// ENSMUST00000029699 // Lmna // lamin A // 3 F1|3 42.6 cM // 16905 /// ENSMUST00000120377 // Lmna // lamin A // 3 F1|3 42.6 cM // 16905 /// ENSMUST00000036252 // Lmna // lamin A // 3 F1|3 42.6 cM // 16905 /// BC0153…	104.351	91.6395	133.088	272.905	247.064	208.976	225.108	215.537		109.693	233.918		2.13248	0.000452973	0.00148333
10452316	NM_009778 // C3 // complement component 3 // 17 E1-E3|17 34.3 cM // 12266 /// ENSMUST00000024988 // C3 // complement component 3 // 17 E1-E3|17 34.3 cM // 12266 /// BC043338 // C3 // complement component 3 // 17 E1-E3|17 34.3 cM // 12266, NA	40.0893	41.0858	40.007	74.6633	87.5081	87.6957	89.3051	89.4983		40.394	85.7341		2.12244	1.90859e-05	0.000328701
10472923	NM_001177602 // Ak4 // adenylate kinase 4 // 4 C6|4 47.6 cM // 11639 /// NM_001177604 // Ak4 // adenylate kinase 4 // 4 C6|4 47.6 cM // 11639 /// NM_001177605 // Ak4 // adenylate kinase 4 // 4 C6|4 47.6 cM // 11639 /// NM_009647 // Ak4 // adenylate kinase 4 // 4 C6|4 47.6 cM // 11639 /// D85036 // Ak4 // adenylate kinase 4 // 4 C6|4 47.6 cM // 11639 /// ENSMUST00000030252 // Ak4 // adenylate kina…	26.7978	18.9724	19.5271	50.1776	59.7563	42.5924	43.9264	34.4693		21.7657	46.1844		2.12188	0.00615597	0.00914545
10354191	NM_001033135 // Rnf149 // ring finger protein 149 // 1 B|1 // 67702 /// ENSMUST00000062525 // Rnf149 // ring finger protein 149 // 1 B|1 // 67702 /// BC115968 // Rnf149 // ring finger protein 149 // 1 B|1 // 67702 /// ENSMUST00000114805 // Rnf149 // ring finger protein 149 // 1 B|1 // 67702, NA	181.234	144.267	179.994	341.715	308.445	462.569	362.367	310.224		168.498	357.064		2.1191	0.00278137	0.00484395
10491699	NM_008006 // Fgf2 // fibroblast growth factor 2 // 3 A2-B|3 19.3 cM // 14173 /// ENSMUST00000138563 // Fgf2 // fibroblast growth factor 2 // 3 A2-B|3 19.3 cM // 14173 /// ENSMUST00000038885 // Fgf2 // fibroblast growth factor 2 // 3 A2-B|3 19.3 cM // 14173 /// AY027557 // Fgf2 // fibroblast growth factor 2 // 3 A2-B|3 19.3 cM // 14173, NA	15.0063	19.1659	14.3988	27.7343	31.3213	27.8663	34.1689	50.3459		16.1903	34.2873		2.11777	0.0190739	0.0216855
10413897	NM_001081221 // Ercc6 // excision repair cross-complementing rodent repair deficiency, complementation group 6 // 14 B|14 // 319955 /// ENSMUST00000066807 // Ercc6 // excision repair cross-complementing rodent repair deficiency, complementation group 6 // 14 B|14 // 319955, NA	35.9692	47.9486	51.7411	104.52	78.5692	91.5776	122.131	82.0084		45.2196	95.7613		2.11769	0.00403981	0.00666139
10587554	NM_011627 // Tpbg // trophoblast glycoprotein // 9 E3.1|9 // 21983 /// NM_001164792 // Tpbg // trophoblast glycoprotein // 9 E3.1|9 // 21983 /// ENSMUST00000006559 // Tpbg // trophoblast glycoprotein // 9 E3.1|9 // 21983 /// ENSMUST00000098500 // Tpbg // trophoblast glycoprotein // 9 E3.1|9 // 21983 /// BC058198 // Tpbg // trophoblast glycoprotein // 9 E3.1|9 // 21983, NA	22.8838	25.3436	36.7793	58.3332	77.1709	55.9937	71.4707	37.0197		28.3356	59.9976		2.1174	0.0179881	0.0206022
10453747	NM_130449 // Colec12 // collectin sub-family member 12 // 18 A1|18 // 140792 /// ENSMUST00000040069 // Colec12 // collectin sub-family member 12 // 18 A1|18 // 140792 /// AB038519 // Colec12 // collectin sub-family member 12 // 18 A1|18 // 140792, NA	26.2827	19.0932	26.8421	55.2726	49.6947	32.7106	67.1244	49.248		24.0727	50.8101		2.1107	0.0127502	0.0156847
10393341	NM_172572 // Rhbdf2 // rhomboid 5 homolog 2 (Drosophila) // 11 E2|11 // 217344 /// NM_001167680 // Rhbdf2 // rhomboid 5 homolog 2 (Drosophila) // 11 E2|11 // 217344 /// ENSMUST00000103028 // Rhbdf2 // rhomboid 5 homolog 2 (Drosophila) // 11 E2|11 // 217344 /// ENSMUST00000103029 // Rhbdf2 // rhomboid 5 homolog 2 (Drosophila) // 11 E2|11 // 217344 /// BC052182 // Rhbdf2 // rhomboid 5 homolog 2 (Dr…	71.0762	88.9642	121.984	169.911	200.79	239.079	202.977	177.321		94.0082	198.015		2.10636	0.00176436	0.00343276
10560685	NM_033601 // Bcl3 // B-cell leukemia/lymphoma 3 // 7 A3|7 6.5 cM // 12051 /// ENSMUST00000065454 // Bcl3 // B-cell leukemia/lymphoma 3 // 7 A3|7 6.5 cM // 12051 /// AF067774 // Bcl3 // B-cell leukemia/lymphoma 3 // 7 A3|7 6.5 cM // 12051, NA	171.681	118.706	256.712	344.679	388.931	487.053	357.493	338.959		182.367	383.423		2.10249	0.00510201	0.0079612
10534059	NM_008503 // Rps2 // ribosomal protein S2 // 17 A3.3|17 // 16898 /// AF283559 // Rps2 // ribosomal protein S2 // 17 A3.3|17 // 16898 /// ENSMUST00000076842 // Gm6139 // predicted gene 6139 // 5 G1.3|5 // 620248 /// ENSMUST00000095471 // Rps2-ps6 // ribosomal protein S2, pseudogene 6 // 14 D3|14 // 100043752 /// ENSMUST00000075898 // Gm5921 // predicted gene 5921 // 9 F3|9 // 546164, NA	40.702	23.2276	20.2102	58.5191	53.8721	59.1826	56.738	65.9646		28.0466	58.8553		2.09848	0.00122289	0.00263261
10371432	BC003288 // D10Wsu52e // DNA segment, Chr 10, Wayne State University 52, expressed // 10 C1|10 46.0 cM // 28088 /// AY424364 // D10Wsu52e // DNA segment, Chr 10, Wayne State University 52, expressed // 10 C1|10 46.0 cM // 28088 /// ENSMUST00000001834 // D10Wsu52e // DNA segment, Chr 10, Wayne State University 52, expressed // 10 C1|10 46.0 cM // 28088 /// ENSMUST00000137681 // D10Wsu52e // DNA se…	399.34	499.379	427.499	944.774	957.985	866.047	928.715	940.284		442.073	927.561		2.09821	3.93121e-06	0.000182801
10474700	NM_011580 // Thbs1 // thrombospondin 1 // 2 F1-F3|2 65.0 cM // 21825 /// ENSMUST00000039559 // Thbs1 // thrombospondin 1 // 2 F1-F3|2 65.0 cM // 21825 /// BC042422 // Thbs1 // thrombospondin 1 // 2 F1-F3|2 65.0 cM // 21825, NA	67.4234	48.7252	78.2196	144.65	156.181	164.825	118.506	93.788		64.7894	135.59		2.09278	0.00866425	0.0115772
10492815	NM_177260 // Tmem154 // transmembrane protein 154 // 3 F1|3 // 320782 /// ENSMUST00000107682 // Tmem154 // transmembrane protein 154 // 3 F1|3 // 320782 /// BC096432 // Tmem154 // transmembrane protein 154 // 3 F1|3 // 320782 /// ENSMUST00000070636 // Tmem154 // transmembrane protein 154 // 3 F1|3 // 320782, NA	19.8297	34.7765	22.0413	59.6244	66.6909	39.4429	60.6679	40.4977		25.5492	53.3848		2.08949	0.0147219	0.017781
10489484	NM_011521 // Sdc4 // syndecan 4 // 2 H3|2 94.0 cM // 20971 /// ENSMUST00000017153 // Sdc4 // syndecan 4 // 2 H3|2 94.0 cM // 20971 /// D89571 // Sdc4 // syndecan 4 // 2 H3|2 94.0 cM // 20971, NA	105.575	122.72	112.058	227.52	239.832	254.322	237.763	222.684		113.451	236.424		2.08394	5.43518e-06	0.000194412
10425335	NM_207708 // Syngr1 // synaptogyrin 1 // 15 E1|15 // 20972 /// NM_009303 // Syngr1 // synaptogyrin 1 // 15 E1|15 // 20972 /// ENSMUST00000009727 // Syngr1 // synaptogyrin 1 // 15 E1|15 // 20972 /// ENSMUST00000009728 // Syngr1 // synaptogyrin 1 // 15 E1|15 // 20972 /// BC138728 // Syngr1 // synaptogyrin 1 // 15 E1|15 // 20972, NA	459.819	465.762	419.633	1035.04	1022.25	722.521	957.352	932.178		448.405	933.869		2.08265	0.000680015	0.00186004
10425695	NM_033218 // Srebf2 // sterol regulatory element binding factor 2 // 15 E1|15 // 20788 /// ENSMUST00000023100 // Srebf2 // sterol regulatory element binding factor 2 // 15 E1|15 // 20788 /// BC048071 // Srebf2 // sterol regulatory element binding factor 2 // 15 E1|15 // 20788 /// ENSMUST00000100393 // Srebf2 // sterol regulatory element binding factor 2 // 15 E1|15 // 20788, NA	103.367	101.283	110.284	219.949	187.141	208.003	242.69	234.025		104.978	218.362		2.08007	0.000138004	0.000792244
10420659	NM_025697 // 6330409N04Rik // RIKEN cDNA 6330409N04 gene // 14 D1|14 // 66674 /// ENSMUST00000022497 // 6330409N04Rik // RIKEN cDNA 6330409N04 gene // 14 D1|14 // 66674 /// BC037015 // 6330409N04Rik // RIKEN cDNA 6330409N04 gene // 14 D1|14 // 66674, NA	177.842	81.8281	145.028	344.759	240.652	241.252	344.389	226.512		134.9	279.513		2.07201	0.0125527	0.0155653
10373912	NM_001013365 // Osm // oncostatin M // 11 A1|11 1.0 cM // 18413 /// ENSMUST00000075221 // Osm // oncostatin M // 11 A1|11 1.0 cM // 18413 /// BC099866 // Osm // oncostatin M // 11 A1|11 1.0 cM // 18413, NA	333.164	335.102	376.947	760.116	716.035	736.754	709.072	683.557		348.404	721.107		2.06974	1.61379e-06	0.000150083
10517165	NM_013706 // Cd52 // CD52 antigen // 4 D3|4 73.5 cM // 23833 /// ENSMUST00000000696 // Cd52 // CD52 antigen // 4 D3|4 73.5 cM // 23833 /// M55561 // Cd52 // CD52 antigen // 4 D3|4 73.5 cM // 23833, NA	1954.79	1434.9	1372.54	3716.83	3464.5	2978.04	3240.37	3016.68		1587.41	3283.28		2.06833	0.000313407	0.00122466
10605571	NM_212444 // Gyk // glycerol kinase // X C-D|X 33.0 cM // 14933 /// NM_008194 // Gyk // glycerol kinase // X C-D|X 33.0 cM // 14933 /// ENSMUST00000026039 // Gyk // glycerol kinase // X C-D|X 33.0 cM // 14933 /// ENSMUST00000156390 // Gyk // glycerol kinase // X C-D|X 33.0 cM // 14933 /// ENSMUST00000069684 // Gyk // glycerol kinase // X C-D|X 33.0 cM // 14933 /// BC003767 // Gyk // glycerol kina…	17.9523	16.4263	24.0512	29.379	45.5275	51.0108	39.6735	35.7174		19.4766	40.2616		2.06718	0.00774473	0.010913
10447120	NM_026516 // Tmem178 // transmembrane protein 178 // 17 E3|17 // 68027 /// ENSMUST00000025092 // Tmem178 // transmembrane protein 178 // 17 E3|17 // 68027, NA	31.7098	28.8571	37.2688	62.896	92.6758	48.5299	75.2705	56.4044		32.6119	67.1553		2.05923	0.0164541	0.01937
10525887	NM_029752 // Bri3bp // Bri3 binding protein // 5|5 F // 76809 /// ENSMUST00000049040 // Bri3bp // Bri3 binding protein // 5|5 F // 76809 /// BC039941 // Bri3bp // Bri3 binding protein // 5|5 F // 76809, NA	61.2216	68.25	54.9564	149.252	110.038	137.363	105.184	130.884		61.476	126.544		2.05843	0.00126614	0.00268839
10576639	NM_008737 // Nrp1 // neuropilin 1 // 8 E|8 73.0 cM // 18186 /// ENSMUST00000026917 // Nrp1 // neuropilin 1 // 8 E|8 73.0 cM // 18186 /// D50086 // Nrp1 // neuropilin 1 // 8 E|8 73.0 cM // 18186, NA	235.768	276.018	236.928	459.351	486.912	430.548	586.901	602.565		249.571	513.255		2.05655	0.00137335	0.00282569
10438738	NM_009744 // Bcl6 // B-cell leukemia/lymphoma 6 // 16 B1|16 13.9 cM // 12053 /// ENSMUST00000023151 // Bcl6 // B-cell leukemia/lymphoma 6 // 16 B1|16 13.9 cM // 12053 /// BC052315 // Bcl6 // B-cell leukemia/lymphoma 6 // 16 B1|16 13.9 cM // 12053, NA	202.594	202.117	575.269	702.981	712.878	694.488	601.707	644.416		326.66	671.294		2.05502	0.0109985	0.0140502
10362596	NM_001122893 // Fyn // Fyn proto-oncogene // 10 B1|10 25.0 cM // 14360 /// NM_008054 // Fyn // Fyn proto-oncogene // 10 B1|10 25.0 cM // 14360 /// NM_001122892 // Fyn // Fyn proto-oncogene // 10 B1|10 25.0 cM // 14360 /// ENSMUST00000099967 // Fyn // Fyn proto-oncogene // 10 B1|10 25.0 cM // 14360 /// ENSMUST00000063091 // Fyn // Fyn proto-oncogene // 10 B1|10 25.0 cM // 14360 /// ENSMUST00000126…	47.0172	59.5699	49.2834	126.529	143.279	80.2995	80.8843	101.762		51.9568	106.551		2.05075	0.0178482	0.0204924
10366337	NM_001146707 // Nap1l1 // nucleosome assembly protein 1-like 1 // 10 D1|10 60.0 cM // 53605 /// NM_015781 // Nap1l1 // nucleosome assembly protein 1-like 1 // 10 D1|10 60.0 cM // 53605 /// ENSMUST00000065917 // Nap1l1 // nucleosome assembly protein 1-like 1 // 10 D1|10 60.0 cM // 53605 /// BC076591 // Nap1l1 // nucleosome assembly protein 1-like 1 // 10 D1|10 60.0 cM // 53605, NA	96.3629	115.195	123.799	285.852	206.193	257.783	216.108	178.311		111.786	228.85		2.04722	0.00422979	0.00690123
10538617	NM_133737 // Lancl2 // LanC (bacterial lantibiotic synthetase component C)-like 2 // 6|6 C1 // 71835 /// ENSMUST00000072954 // Lancl2 // LanC (bacterial lantibiotic synthetase component C)-like 2 // 6|6 C1 // 71835 /// ENSMUST00000050077 // Lancl2 // LanC (bacterial lantibiotic synthetase component C)-like 2 // 6|6 C1 // 71835 /// ENSMUST00000151042 // Lancl2 // LanC (bacterial lantibiotic synthe…	25.7232	37.1456	27.0646	66.5035	81.7726	61.1443	48.3787	48.3008		29.9778	61.22		2.04218	0.0117406	0.0148353
10372844	NM_138956 // Rassf3 // Ras association (RalGDS/AF-6) domain family member 3 // 10 D2|10 // 192678 /// ENSMUST00000026902 // Rassf3 // Ras association (RalGDS/AF-6) domain family member 3 // 10 D2|10 // 192678 /// BC011511 // Rassf3 // Ras association (RalGDS/AF-6) domain family member 3 // 10 D2|10 // 192678, NA	82.0047	53.5954	68.0202	135.456	136.136	125.765	156.718	138.567		67.8734	138.529		2.04098	0.000226727	0.00102357
10589884	NM_007535 // Bcl2a1c // B-cell leukemia/lymphoma 2 related protein A1c // 9 F3|9 // 12046 /// ENSMUST00000066460 // Bcl2a1c // B-cell leukemia/lymphoma 2 related protein A1c // 9 F3|9 // 12046 /// BC120720 // Bcl2a1c // B-cell leukemia/lymphoma 2 related protein A1c // 9 F3|9 // 12046, NA	333.835	331.536	340.955	748.666	710.655	668.816	719.222	575.481		335.442	684.568		2.04079	0.000128774	0.000787891
10576854	NM_183315 // Ctxn1 // cortexin 1 // 8 A1.1|8 13.0 cM // 330695 /// ENSMUST00000053252 // Ctxn1 // cortexin 1 // 8 A1.1|8 13.0 cM // 330695 /// BC028881 // Ctxn1 // cortexin 1 // 8 A1.1|8 13.0 cM // 330695, NA	43.6658	40.0805	56.6071	120.862	109.469	69.361	97.532	79.199		46.7845	95.2847		2.03667	0.0101959	0.0131332
10408600	NM_001164117 // Serpinb6a // serine (or cysteine) peptidase inhibitor, clade B, member 6a // 13 A3.3|13 13.7 cM // 20719 /// NM_001164118 // Serpinb6a // serine (or cysteine) peptidase inhibitor, clade B, member 6a // 13 A3.3|13 13.7 cM // 20719 /// NM_009254 // Serpinb6a // serine (or cysteine) peptidase inhibitor, clade B, member 6a // 13 A3.3|13 13.7 cM // 20719 /// NR_028309 // Serpinb6a // s…	45.351	38.9641	72.4292	156.237	74.2549	94.5362	102.799	104.167		52.2481	106.399		2.03642	0.0325283	0.0346125
10574163	NM_001033207 // Nlrc5 // NLR family, CARD domain containing 5 // 8 C5|8 // 434341 /// FJ889356 // Nlrc5 // NLR family, CARD domain containing 5 // 8 C5|8 // 434341, NA	45.2854	50.4742	57.0065	109.776	85.7078	84.2092	123.399	114.093		50.922	103.437		2.03128	0.00277906	0.00487646
10505008	NM_133891 // Slc44a1 // solute carrier family 44, member 1 // 4 B2|4 // 100434 /// NM_001159633 // Slc44a1 // solute carrier family 44, member 1 // 4 B2|4 // 100434 /// ENSMUST00000102911 // Slc44a1 // solute carrier family 44, member 1 // 4 B2|4 // 100434 /// ENSMUST00000107646 // Slc44a1 // solute carrier family 44, member 1 // 4 B2|4 // 100434 /// AY249865 // Slc44a1 // solute carrier family 4…	101.512	123.554	99.0594	235.458	267.773	130.781	216.793	244.37		108.042	219.035		2.02732	0.0131437	0.0160415
10433101	NM_030720 // Gpr84 // G protein-coupled receptor 84 // 15 F3|15 // 80910 /// ENSMUST00000079824 // Gpr84 // G protein-coupled receptor 84 // 15 F3|15 // 80910 /// BC023249 // Gpr84 // G protein-coupled receptor 84 // 15 F3|15 // 80910, NA	1601.68	1691.54	2167.41	4079.87	4007.88	3830.91	3144.14	3339.66		1820.21	3680.49		2.02201	0.00055458	0.00168549
10385768	NM_207227 // Olfr1373 // olfactory receptor 1373 // 11 B1.3|11 // 211472 /// NM_207253 // Olfr1371 // olfactory receptor 1371 // 11 B1.3|11 // 276865 /// NM_146469 // Olfr1381 // olfactory receptor 1381 // 11 B1.2|11 // 258461 /// NM_001011790 // Olfr1382 // olfactory receptor 1382 // 11 B1.2|11 // 257971 /// NM_207573 // Olfr1380 // olfactory receptor 1380 // 11 B1.2|11 // 404336 /// ENSMUST0000…	12.1572	20.766	14.0915	23.4447	27.9032	26.9734	35.675	44.1057		15.6715	31.6204		2.0177	0.0236319	0.026289
10496387	NM_001033155 // Dnajb14 // DnaJ (Hsp40) homolog, subfamily B, member 14 // 3 G3|3 // 70604 /// ENSMUST00000090178 // Dnajb14 // DnaJ (Hsp40) homolog, subfamily B, member 14 // 3 G3|3 // 70604 /// BC117717 // Dnajb14 // DnaJ (Hsp40) homolog, subfamily B, member 14 // 3 G3|3 // 70604, NA	113.111	148.96	97.3316	240.364	197.21	260.637	278.678	231.102		119.801	241.598		2.01666	0.00131331	0.0027633
10427908	ENSMUST00000067671 // Gm9948 // predicted gene 9948 // --- // 791293, NA	54.3559	82.2042	56.6623	94.1629	120.195	84.9738	167.78	181.534		64.4075	129.729		2.0142	0.0494912	0.0495979
10502042	NM_027808 // Alpk1 // alpha-kinase 1 // 3|3 H1 // 71481 /// ENSMUST00000029662 // Alpk1 // alpha-kinase 1 // 3|3 H1 // 71481 /// AK173191 // Alpk1 // alpha-kinase 1 // 3|3 H1 // 71481, NA	20.9927	32.3722	29.1749	58.2633	45.4893	70.6322	63.9614	38.3404		27.5133	55.3373		2.0113	0.0152366	0.0182135
10371154	NM_001014836 // 4930404N11Rik // RIKEN cDNA 4930404N11 gene // 10 C1|10 // 432479 /// BC049656 // 4930404N11Rik // RIKEN cDNA 4930404N11 gene // 10 C1|10 // 432479 /// ENSMUST00000044844 // F630110N24Rik // RIKEN cDNA F630110N24 gene // 10 C1|10 // 73822, NA	136.329	157.584	139.78	260.373	344.649	231.84	322.721	292.968		144.565	290.51		2.00955	0.00185965	0.00352954
10585932	NM_011099 // Pkm2 // pyruvate kinase, muscle // 9 B|9 52.0 cM // 18746 /// ENSMUST00000034834 // Pkm2 // pyruvate kinase, muscle // 9 B|9 52.0 cM // 18746 /// BC094663 // Pkm2 // pyruvate kinase, muscle // 9 B|9 52.0 cM // 18746, NA	594.354	556.191	634.159	1238.32	1233.48	1308.73	1111.74	1082.6		594.901	1194.97		2.00869	5.15836e-05	0.000510348
10450694	NM_010397 // H2-T22 // histocompatibility 2, T region locus 22 // 17 B1|17 19.74 cM // 15039 /// NM_010399 // H2-T9 // histocompatibility 2, T region locus 9 // 17 B1|17 19.97 cM // 15051 /// ENSMUST00000080015 // H2-T22 // histocompatibility 2, T region locus 22 // 17 B1|17 19.74 cM // 15039 /// ENSMUST00000077960 // H2-T22 // histocompatibility 2, T region locus 22 // 17 B1|17 19.74 cM // 15039…	188.222	190.458	229.728	491.999	476.772	288.744	352.384	425.85		202.803	407.15		2.00761	0.00776412	0.0109073
10545672	NM_008638 // Mthfd2 // methylenetetrahydrofolate dehydrogenase (NAD+ dependent), methenyltetrahydrofolate cyclohydrolase // 6 C3|6 35.15 cM // 17768 /// ENSMUST00000005810 // Mthfd2 // methylenetetrahydrofolate dehydrogenase (NAD+ dependent), methenyltetrahydrofolate cyclohydrolase // 6 C3|6 35.15 cM // 17768 /// BC019511 // Mthfd2 // methylenetetrahydrofolate dehydrogenase (NAD+ dependent), meth…	47.9885	57.6102	92.7044	124.16	162.711	175.192	115.847	85.3051		66.1011	132.643		2.00667	0.0317413	0.0340086
10436169	NM_028680 // Ift57 // intraflagellar transport 57 homolog (Chlamydomonas) // 16 B5|16 // 73916 /// ENSMUST00000046777 // Ift57 // intraflagellar transport 57 homolog (Chlamydomonas) // 16 B5|16 // 73916 /// BC138143 // Ift57 // intraflagellar transport 57 homolog (Chlamydomonas) // 16 B5|16 // 73916, NA	27.0112	30.8091	33.4844	80.718	54.8554	65.6248	50.8827	52.4449		30.4349	60.9051		2.00116	0.00691665	0.0099574
10532576	NM_028901 // Myo18b // myosin XVIIIb // 5 F|5 // 74376 /// BC145218 // Myo18b // myosin XVIIIb // 5 F|5 // 74376, NA	71.9447	138.39	67.5408	41.9513	55.7391	50.8818	50.763	32.1269		92.6251	46.2924		-2.00087	0.0392483	0.0408288
10442219	NM_144515 // Zfp52 // zinc finger protein 52 // 17 A3.2|17 9.9 cM // 22710 /// ENSMUST00000079242 // Zfp52 // zinc finger protein 52 // 17 A3.2|17 9.9 cM // 22710 /// BC021527 // Zfp52 // zinc finger protein 52 // 17 A3.2|17 9.9 cM // 22710, NA	169.441	128.15	73.1432	33.6311	72.6161	65.8866	79.6859	56.6561		123.578	61.6952		-2.00305	0.0359198	0.0377889
10373515	NM_173733 // Suox // sulfite oxidase // 10 D3|10 // 211389 /// ENSMUST00000054764 // Suox // sulfite oxidase // 10 D3|10 // 211389 /// BC027197 // Suox // sulfite oxidase // 10 D3|10 // 211389, NA	181.786	140.084	126.094	90.2075	60.5311	84.2064	55.2689	82.4972		149.321	74.5422		-2.00318	0.00278442	0.00483118
10606355	NM_021476 // Cysltr1 // cysteinyl leukotriene receptor 1 // X|X D // 58861 /// ENSMUST00000113480 // Cysltr1 // cysteinyl leukotriene receptor 1 // X|X D // 58861 /// BC027102 // Cysltr1 // cysteinyl leukotriene receptor 1 // X|X D // 58861 /// ENSMUST00000064892 // Cysltr1 // cysteinyl leukotriene receptor 1 // X|X D // 58861, NA	557.309	593.194	528.174	298.435	344.412	302.937	229.489	219.021		559.559	278.859		-2.0066	0.000185597	0.000889717
10386169	ENSMUST00000065533 // Gm9900 // predicted gene 9900 // --- // 100038519, NA	33.5189	26.4993	13.1376	13.1506	8.15207	17.7097	11.2785	10.4475		24.3853	12.1477		-2.00741	0.045476	0.0458706
10491106	NM_001164056 // Pld1 // phospholipase D1 // 3 A3|3 10.5 cM // 18805 /// NM_008875 // Pld1 // phospholipase D1 // 3 A3|3 10.5 cM // 18805 /// ENSMUST00000120834 // Pld1 // phospholipase D1 // 3 A3|3 10.5 cM // 18805 /// ENSMUST00000067757 // Pld1 // phospholipase D1 // 3 A3|3 10.5 cM // 18805 /// U87868 // Pld1 // phospholipase D1 // 3 A3|3 10.5 cM // 18805 /// ENSMUST00000067776 // Pld1 // phosph…	405.812	466.904	348.289	170.106	192.173	206.679	236.026	207.681		407.002	202.533		-2.00956	0.000395626	0.00137288
10568001	NM_133670 // Sult1a1 // sulfotransferase family 1A, phenol-preferring, member 1 // 7 F3|7 4.0 cM // 20887 /// ENSMUST00000106372 // Sult1a1 // sulfotransferase family 1A, phenol-preferring, member 1 // 7 F3|7 4.0 cM // 20887 /// BC005413 // Sult1a1 // sulfotransferase family 1A, phenol-preferring, member 1 // 7 F3|7 4.0 cM // 20887 /// ENSMUST00000106373 // Sult1a1 // sulfotransferase family 1A, …	407.841	357.825	358.102	215.157	220.627	154.49	161.255	178.124		374.589	185.931		-2.01467	0.000133199	0.000794071
10599032	NM_175180 // Wdr44 // WD repeat domain 44 // X A2|X // 72404 /// ENSMUST00000035766 // Wdr44 // WD repeat domain 44 // X A2|X // 72404 /// BC068151 // Wdr44 // WD repeat domain 44 // X A2|X // 72404 /// ENSMUST00000149483 // Wdr44 // WD repeat domain 44 // X A2|X // 72404, NA	309.249	283.627	329.161	142.311	133.156	170.03	167.176	149.368		307.345	152.408		-2.01659	2.63605e-05	0.000350218
10386775	NM_144806 // Prpsap2 // phosphoribosyl pyrophosphate synthetase-associated protein 2 // 11 B2|11 // 212627 /// NM_001164242 // Prpsap2 // phosphoribosyl pyrophosphate synthetase-associated protein 2 // 11 B2|11 // 212627 /// NM_001164243 // Prpsap2 // phosphoribosyl pyrophosphate synthetase-associated protein 2 // 11 B2|11 // 212627 /// NM_001164244 // Prpsap2 // phosphoribosyl pyrophosphate synt…	650.171	508.371	616.983	302.642	250.503	320.073	338.309	253.076		591.841	292.921		-2.02048	0.000264931	0.00113021
10532517	NM_021351 // Cryba4 // crystallin, beta A4 // 5 F|5 // 12959 /// ENSMUST00000112385 // Cryba4 // crystallin, beta A4 // 5 F|5 // 12959 /// ENSMUST00000086629 // Cryba4 // crystallin, beta A4 // 5 F|5 // 12959 /// BC058703 // Cryba4 // crystallin, beta A4 // 5 F|5 // 12959 /// ENSMUST00000086631 // Cryba4 // crystallin, beta A4 // 5 F|5 // 12959, NA	660.633	532.095	650.88	278.13	423.808	256.048	221.063	340.286		614.536	303.867		-2.02238	0.00150039	0.00302026
10427918	BC052328 // Fam105a // family with sequence similarity 105, member A // 15 B1|15 // 223433 /// ENSMUST00000069955 // Fam105a // family with sequence similarity 105, member A // 15 B1|15 // 223433 /// ENSMUST00000100739 // Fam105a // family with sequence similarity 105, member A // 15 B1|15 // 223433, NA	839.691	774.754	718.704	390.21	374.399	337.165	425.943	390.89		777.717	383.721		-2.02677	1.72466e-05	0.000320787
10405911	NM_172392 // Zfp759 // zinc finger protein 759 // 13 B3|13 39.9 cM // 268670 /// ENSMUST00000052716 // Zfp759 // zinc finger protein 759 // 13 B3|13 39.9 cM // 268670 /// BC028265 // Zfp759 // zinc finger protein 759 // 13 B3|13 39.9 cM // 268670, NA	60.4958	51.223	34.5484	24.0268	18.1807	25.4151	27.5249	25.0609		48.7557	24.0417		-2.02797	0.00587927	0.00884744
10574259	NM_018882 // Gpr56 // G protein-coupled receptor 56 // 8 D1|8 45.0 cM // 14766 /// ENSMUST00000093271 // Gpr56 // G protein-coupled receptor 56 // 8 D1|8 45.0 cM // 14766 /// AF166382 // Gpr56 // G protein-coupled receptor 56 // 8 D1|8 45.0 cM // 14766, NA	1487.96	1543.81	1148.87	648.667	781.72	675.176	628.057	700.08		1393.55	686.74		-2.02922	0.000338017	0.00128834
10500845	NR_030676 // A130049A11Rik // RIKEN cDNA A130049A11 gene // --- // 100125931, NA	14.4067	31.3836	34.5702	7.97518	13.1747	12.3494	14.3562	18.1354		26.7869	13.1982		-2.02959	0.0364171	0.0382256
10572800	NM_008452 // Klf2 // Kruppel-like factor 2 (lung) // 8|8 C1 // 16598 /// ENSMUST00000067912 // Klf2 // Kruppel-like factor 2 (lung) // 8|8 C1 // 16598 /// U25096 // Klf2 // Kruppel-like factor 2 (lung) // 8|8 C1 // 16598, NA	695.384	655.841	659.375	287.239	370.185	310.423	338.157	343.833		670.2	329.967		-2.03111	3.68838e-06	0.000190566
10411508	NM_026873 // Ptcd2 // pentatricopeptide repeat domain 2 // 13 D1|13 // 68927 /// ENSMUST00000022153 // Ptcd2 // pentatricopeptide repeat domain 2 // 13 D1|13 // 68927 /// BC025110 // Ptcd2 // pentatricopeptide repeat domain 2 // 13 D1|13 // 68927, NA	232.366	146.104	140.299	68.4132	63.792	95.5354	109.578	88.1188		172.923	85.0875		-2.0323	0.0116232	0.014727
10485580	NM_145529 // Cstf3 // cleavage stimulation factor, 3' pre-RNA, subunit 3 // 2 E2|2 57.9 cM // 228410 /// ENSMUST00000028599 // Cstf3 // cleavage stimulation factor, 3' pre-RNA, subunit 3 // 2 E2|2 57.9 cM // 228410 /// BC003241 // Cstf3 // cleavage stimulation factor, 3' pre-RNA, subunit 3 // 2 E2|2 57.9 cM // 228410, NA	26.3765	44.9463	56.3483	10.7685	15.9969	33.2885	28.9597	15.5401		42.557	20.9107		-2.03518	0.0454252	0.045919
10481175	NM_025376 // Tmem8c // transmembrane protein 8C // 2 A3|2 // 66139 /// NM_001159602 // Tmem8c // transmembrane protein 8C // 2 A3|2 // 66139 /// ENSMUST00000009358 // Tmem8c // transmembrane protein 8C // 2 A3|2 // 66139 /// BC062145 // Tmem8c // transmembrane protein 8C // 2 A3|2 // 66139, NA	738.281	435.573	426.576	225.109	288.34	200.201	299.696	296.563		533.477	261.982		-2.03631	0.0143752	0.0174529
10533026	NM_031869 // Prkab1 // protein kinase, AMP-activated, beta 1 non-catalytic subunit // 5 F|5 // 19079 /// ENSMUST00000031486 // Prkab1 // protein kinase, AMP-activated, beta 1 non-catalytic subunit // 5 F|5 // 19079 /// ENSMUST00000111999 // Prkab1 // protein kinase, AMP-activated, beta 1 non-catalytic subunit // 5 F|5 // 19079 /// BC016398 // Prkab1 // protein kinase, AMP-activated, beta 1 non-ca…	921.437	1019.77	828.062	537.262	477.428	383.63	415.194	450.235		923.088	452.75		-2.03885	0.000121443	0.000752947
10408861	NM_175417 // 9530008L14Rik // RIKEN cDNA 9530008L14 gene // 13 A4|13 // 109254 /// NM_001145875 // 9530008L14Rik // RIKEN cDNA 9530008L14 gene // 13 A4|13 // 109254 /// ENSMUST00000072012 // 9530008L14Rik // RIKEN cDNA 9530008L14 gene // 13 A4|13 // 109254 /// ENSMUST00000121404 // 9530008L14Rik // RIKEN cDNA 9530008L14 gene // 13 A4|13 // 109254 /// BC027755 // 9530008L14Rik // RIKEN cDNA 953000…	67.514	58.3813	35.7425	31.6688	25.4767	29.9502	21.9526	23.0649		53.8793	26.4226		-2.03913	0.00965434	0.0127175
10441601	NM_145968 // Tagap // T-cell activation Rho GTPase-activating protein // 17 A1|17 // 72536 /// BC030886 // Tagap // T-cell activation Rho GTPase-activating protein // 17 A1|17 // 72536, NA	1292.77	1354.8	985.934	403.058	607.709	605.578	691.666	661.091		1211.17	593.821		-2.03962	0.00118426	0.00259756
10534493	NM_019577 // Ccl24 // chemokine (C-C motif) ligand 24 // 5|5 G1 // 56221 /// ENSMUST00000004936 // Ccl24 // chemokine (C-C motif) ligand 24 // 5|5 G1 // 56221 /// AF281075 // Ccl24 // chemokine (C-C motif) ligand 24 // 5|5 G1 // 56221, NA	136.504	102.568	216.591	75.4967	118.234	39.9686	65.9434	72.1719		151.888	74.3629		-2.04252	0.0409342	0.0422049
10524098	NM_001163996 // Zfp605 // zinc finger protein 605 // 5 F|5 // 675812 /// ENSMUST00000086686 // Zfp605 // zinc finger protein 605 // 5 F|5 // 675812 /// BC007165 // Zfp605 // zinc finger protein 605 // 5 F|5 // 675812 /// ENSMUST00000050849 // Zfp605 // zinc finger protein 605 // 5 F|5 // 675812, NA	71.7441	27.1055	64.3414	22.4092	29.2849	25.5657	25.9703	29.7042		54.397	26.5869		-2.04601	0.0348808	0.0367791
10478219	NM_021280 // Plcg1 // phospholipase C, gamma 1 // 2 H2|2 92.0 cM // 18803 /// ENSMUST00000103115 // Plcg1 // phospholipase C, gamma 1 // 2 H2|2 92.0 cM // 18803 /// BC065091 // Plcg1 // phospholipase C, gamma 1 // 2 H2|2 92.0 cM // 18803 /// ENSMUST00000017077 // Plcg1 // phospholipase C, gamma 1 // 2 H2|2 92.0 cM // 18803 /// ENSMUST00000109462 // Plcg1 // phospholipase C, gamma 1 // 2 H2|2 92.0…	205.034	210.071	151.948	69.9722	105.032	108.643	88.6914	87.2794		189.018	91.9236		-2.05625	0.00104642	0.00244516
10402325	NM_023049 // Asb2 // ankyrin repeat and SOCS box-containing 2 // 12 E|12 50.0 cM // 65256 /// ENSMUST00000021617 // Asb2 // ankyrin repeat and SOCS box-containing 2 // 12 E|12 50.0 cM // 65256 /// BC031161 // Asb2 // ankyrin repeat and SOCS box-containing 2 // 12 E|12 50.0 cM // 65256 /// ENSMUST00000149431 // Asb2 // ankyrin repeat and SOCS box-containing 2 // 12 E|12 50.0 cM // 65256, NA	205.835	203.542	155.6	96.551	96.8228	77.586	82.5917	102.633		188.326	91.237		-2.06414	0.000370073	0.00134441
10518526	NM_001039554 // Angptl7 // angiopoietin-like 7 // 4 E1|4 // 654812 /// ENSMUST00000030840 // Angptl7 // angiopoietin-like 7 // 4 E1|4 // 654812 /// BC023373 // Angptl7 // angiopoietin-like 7 // 4 E1|4 // 654812, NA	58.669	50.3899	65.6497	32.6793	30.0381	23.4519	30.4659	24.3957		58.2362	28.2062		-2.06466	0.000299249	0.00119958
10378893	NM_026185 // Abhd15 // abhydrolase domain containing 15 // 11 B5|11 // 67477 /// ENSMUST00000094004 // Abhd15 // abhydrolase domain containing 15 // 11 B5|11 // 67477 /// FJ154119 // Abhd15 // abhydrolase domain containing 15 // 11 B5|11 // 67477 /// ENSMUST00000147386 // Abhd15 // abhydrolase domain containing 15 // 11 B5|11 // 67477 /// ENSMUST00000145676 // Abhd15 // abhydrolase domain contain…	231.979	285.922	205.801	105.024	127.774	137.313	105.016	106.681		241.234	116.362		-2.07314	0.000675322	0.0018692
10379518	NM_013654 // Ccl7 // chemokine (C-C motif) ligand 7 // 11 C|11 46.5 cM // 20306 /// ENSMUST00000021011 // Ccl7 // chemokine (C-C motif) ligand 7 // 11 C|11 46.5 cM // 20306 /// BC061126 // Ccl7 // chemokine (C-C motif) ligand 7 // 11 C|11 46.5 cM // 20306, NA	859.879	450.688	1182.57	271.582	369.806	525.067	394.69	438.227		831.045	399.874		-2.07827	0.0393406	0.0407425
10554574	NM_145375 // Tm6sf1 // transmembrane 6 superfamily member 1 // 7 D1|7 // 107769 /// NM_013886 // Hdgfrp3 // hepatoma-derived growth factor, related protein 3 // 7 D3|7 // 29877 /// ENSMUST00000041890 // Tm6sf1 // transmembrane 6 superfamily member 1 // 7 D1|7 // 107769 /// ENSMUST00000107305 // Hdgfrp3 // hepatoma-derived growth factor, related protein 3 // 7 D3|7 // 29877 /// BC023123 // Tm6sf1 …	880.027	1031.62	1016.33	494.819	476.539	480.483	522.686	371.105		975.992	469.126		-2.08045	4.89649e-05	0.00051747
10406171	NM_182839 // Tppp // tubulin polymerization promoting protein // 13 C1|13 // 72948 /// ENSMUST00000022057 // Tppp // tubulin polymerization promoting protein // 13 C1|13 // 72948 /// BC054803 // Tppp // tubulin polymerization promoting protein // 13 C1|13 // 72948, NA	121.867	145.977	141.02	71.3885	48.9936	50.5164	75.4384	79.6792		136.288	65.2033		-2.09021	0.000418658	0.00143144
10544583	NM_153175 // Gimap6 // GTPase, IMAP family member 6 // 6 B2.3|6 // 231931 /// ENSMUST00000053661 // Gimap6 // GTPase, IMAP family member 6 // 6 B2.3|6 // 231931 /// BC028779 // Gimap6 // GTPase, IMAP family member 6 // 6 B2.3|6 // 231931, NA	283.284	231.245	209.109	138.237	142.065	91.9502	89.6798	114.354		241.213	115.257		-2.09282	0.00117379	0.00259912
10604984	NM_021365 // Xlr4b // X-linked lymphocyte-regulated 4B // X A7.3|X 29.0 cM // 27083 /// NM_001081642 // Xlr4a // X-linked lymphocyte-regulated 4A // X A7.3|X // 434794 /// NM_183094 // Xlr4c // X-linked lymphocyte-regulated 4C // X A7.3|X // 72891 /// BC025576 // Xlr4b // X-linked lymphocyte-regulated 4B // X A7.3|X 29.0 cM // 27083 /// BC098242 // Xlr4a // X-linked lymphocyte-regulated 4A // X A…	122.842	62.8747	111.909	63.1026	38.1543	54.2153	39.7803	40.7975		99.2086	47.21		-2.10143	0.0132338	0.0161093
10408212	NM_001177653 // Hist1h2be // histone cluster 1, H2be // 13 A2-A3|13 // 319179 /// NM_178194 // Hist1h2be // histone cluster 1, H2be // 13 A2-A3|13 // 319179 /// NM_015787 // Hist1h1e // histone cluster 1, H1e // 13 A3.1|13 // 50709 /// ENSMUST00000062045 // Hist1h1e // histone cluster 1, H1e // 13 A3.1|13 // 50709 /// BC089600 // Hist1h1e // histone cluster 1, H1e // 13 A3.1|13 // 50709 /// BC069…	319.588	265.523	222.919	142.948	171.058	95.675	105.526	125.627		269.343	128.167		-2.10151	0.00203637	0.00375759
10385903	NM_019417 // Pdlim4 // PDZ and LIM domain 4 // 11 B1.3|11 28.5 cM // 30794 /// ENSMUST00000018755 // Pdlim4 // PDZ and LIM domain 4 // 11 B1.3|11 28.5 cM // 30794 /// BC030068 // Pdlim4 // PDZ and LIM domain 4 // 11 B1.3|11 28.5 cM // 30794, NA	367.631	359.584	337.257	143.911	200.384	175.546	153.739	164.358		354.824	167.588		-2.11724	1.3793e-05	0.000291534
10442032	BC002059 // BC002059 // cDNA sequence BC002059 // 17 A3.1|17 // 213811 /// ENSMUST00000071374 // BC002059 // cDNA sequence BC002059 // 17 A3.1|17 // 213811, NA	60.768	65.7478	63.877	37.8194	32.4561	32.4368	25.7249	21.053		63.4642	29.898		-2.12269	0.000165906	0.000847762
10532626	NM_028901 // Myo18b // myosin XVIIIb // 5 F|5 // 74376, NA	404.048	221.907	334.624	145.037	141.875	142.988	139.22	184.543		320.193	150.733		-2.12425	0.00570918	0.00861938
10389786	NM_172563 // Hlf // hepatic leukemia factor // 11 C-D|11 52.0 cM // 217082 /// ENSMUST00000004051 // Hlf // hepatic leukemia factor // 11 C-D|11 52.0 cM // 217082 /// BC058705 // Hlf // hepatic leukemia factor // 11 C-D|11 52.0 cM // 217082 /// ENSMUST00000107883 // Hlf // hepatic leukemia factor // 11 C-D|11 52.0 cM // 217082 /// ENSMUST00000043658 // Hlf // hepatic leukemia factor // 11 C-D|11 …	128.641	146.969	110.57	52.3748	62.4806	55.1712	55.1784	77.6501		128.727	60.571		-2.12522	0.000441733	0.00147774
10404069	NM_030609 // Hist1h1a // histone cluster 1, H1a // 13|13 A3.2 // 80838 /// ENSMUST00000055770 // Hist1h1a // histone cluster 1, H1a // 13|13 A3.2 // 80838 /// BC116820 // Hist1h1a // histone cluster 1, H1a // 13|13 A3.2 // 80838, NA	72.0734	125.119	85.126	47.9638	54.9268	31.5652	41.1685	44.5513		94.1062	44.0351		-2.13707	0.00771045	0.0108977
10451665	NM_009694 // Apobec2 // apolipoprotein B mRNA editing enzyme, catalytic polypeptide 2 // 17 C|17 24.0 cM // 11811 /// ENSMUST00000046549 // Apobec2 // apolipoprotein B mRNA editing enzyme, catalytic polypeptide 2 // 17 C|17 24.0 cM // 11811 /// AF161699 // Apobec2 // apolipoprotein B mRNA editing enzyme, catalytic polypeptide 2 // 17 C|17 24.0 cM // 11811, NA	91.3774	53.4346	56.3358	19.5714	37.2923	26.0556	33.5085	40.3892		67.0493	31.3634		-2.13782	0.0130821	0.0160084
10468881	BC086681 // Zfp826 // zinc finger protein 826 // 19 D3|19 // 414758, NA	157.921	67.8328	199.969	53.7875	78.7614	72.1512	43.245	83.8483		141.908	66.3587		-2.1385	0.0467305	0.0470339
10395457	NM_007960 // Etv1 // ets variant gene 1 // 12 A3-B1|12 18.5 cM // 14009 /// NM_001163154 // Etv1 // ets variant gene 1 // 12 A3-B1|12 18.5 cM // 14009 /// ENSMUST00000095767 // Etv1 // ets variant gene 1 // 12 A3-B1|12 18.5 cM // 14009 /// ENSMUST00000162563 // Etv1 // ets variant gene 1 // 12 A3-B1|12 18.5 cM // 14009 /// BC005645 // Etv1 // ets variant gene 1 // 12 A3-B1|12 18.5 cM // 14009 ///…	268.389	412.298	219.954	161.7	121.081	123.325	124.117	170.411		300.214	140.127		-2.14244	0.0114271	0.014518
10442231	NM_001166497 // 3110052M02Rik // RIKEN cDNA 3110052M02 gene // 17 A3.2|17 // 73229 /// ENSMUST00000039726 // 3110052M02Rik // RIKEN cDNA 3110052M02 gene // 17 A3.2|17 // 73229, NA	42.2486	34.9093	50.6903	16.6141	19.7474	20.7254	19.5971	22.7375		42.6161	19.8843		-2.1432	0.000717493	0.00188494
10535017	NM_001033416 // Gal3st4 // galactose-3-O-sulfotransferase 4 // 5 G2|5 // 330217 /// ENSMUST00000100530 // Gal3st4 // galactose-3-O-sulfotransferase 4 // 5 G2|5 // 330217 /// ENSMUST00000161279 // Gal3st4 // galactose-3-O-sulfotransferase 4 // 5 G2|5 // 330217 /// ENSMUST00000159067 // Gpc2 // glypican 2 (cerebroglycan) // 5 G2|5 // 71951 /// ENSMUST00000161665 // Gal3st4 // galactose-3-O-sulfotra…	668.481	659.061	433.743	274.55	318.453	258.334	284.569	231.866		587.095	273.554		-2.14617	0.00183636	0.00351403
10510516	NM_019741 // Slc2a5 // solute carrier family 2 (facilitated glucose transporter), member 5 // 4 E2|4 // 56485 /// ENSMUST00000030826 // Slc2a5 // solute carrier family 2 (facilitated glucose transporter), member 5 // 4 E2|4 // 56485 /// BC023500 // Slc2a5 // solute carrier family 2 (facilitated glucose transporter), member 5 // 4 E2|4 // 56485, NA	1445.5	1774	1200.71	590.806	754.815	664.197	723.432	695.661		1473.4	685.782		-2.1485	0.000808075	0.00209919
10591224	NM_001004190 // Zfp560 // zinc finger protein 560 // 9 A3|9 // 434377 /// ENSMUST00000068079 // Zfp560 // zinc finger protein 560 // 9 A3|9 // 434377 /// BC141211 // Zfp560 // zinc finger protein 560 // 9 A3|9 // 434377, NA	44.8365	35.6949	52.7443	20.031	24.6459	22.413	23.9124	12.3095		44.4252	20.6623		-2.15006	0.00224476	0.00407739
10557009	NM_007908 // Eef2k // eukaryotic elongation factor-2 kinase // 7|7 F3 // 13631 /// ENSMUST00000047875 // Eef2k // eukaryotic elongation factor-2 kinase // 7|7 F3 // 13631 /// ENSMUST00000106489 // Eef2k // eukaryotic elongation factor-2 kinase // 7|7 F3 // 13631 /// ENSMUST00000106488 // Eef2k // eukaryotic elongation factor-2 kinase // 7|7 F3 // 13631 /// BC003433 // Eef2k // eukaryotic elongati…	320.224	316.936	278.926	108.448	188.894	99.9187	141.338	171.317		305.362	141.983		-2.15069	0.000608166	0.0017565
10399428	NR_028566 // Snord118 // small nucleolar RNA, C/D box 118 // 11|11 // 100216530, NA	1120.27	756.933	520.122	270.627	307.527	600.063	289.882	380.531		799.108	369.726		-2.16135	0.029317	0.0317772
10392388	NM_011101 // Prkca // protein kinase C, alpha // 11 E1|11 68.0 cM // 18750 /// ENSMUST00000059595 // Prkca // protein kinase C, alpha // 11 E1|11 68.0 cM // 18750 /// BC096493 // Prkca // protein kinase C, alpha // 11 E1|11 68.0 cM // 18750 /// ENSMUST00000100302 // Prkca // protein kinase C, alpha // 11 E1|11 68.0 cM // 18750, NA	133.845	172.553	221.934	68.4881	111.575	72.625	64.7161	88.9558		176.111	81.2719		-2.16693	0.00491033	0.00768789
10405927	NM_001048204 // Zfp455 // zinc finger protein 455 // 13 B3|13 40.0 cM // 218311 /// ENSMUST00000120861 // Zfp455 // zinc finger protein 455 // 13 B3|13 40.0 cM // 218311 /// BC010651 // Zfp455 // zinc finger protein 455 // 13 B3|13 40.0 cM // 218311, NA	75.1941	59.8618	36.7564	27.2711	28.9462	22.5278	29.0772	23.817		57.2708	26.3279		-2.17529	0.0100332	0.0129595
10418506	NM_138672 // Stab1 // stabilin 1 // 14 B|14 // 192187 /// ENSMUST00000036618 // Stab1 // stabilin 1 // 14 B|14 // 192187 /// AF290914 // Stab1 // stabilin 1 // 14 B|14 // 192187, NA	458.204	557.087	504.625	176.78	208.495	264.934	243.067	271.137		506.639	232.883		-2.17551	0.00013039	0.000787422
10561345	NM_001081021 // Zfp780b // zinc finger protein 780B // 7 A3|7 // 338354 /// ENSMUST00000081618 // Zfp780b // zinc finger protein 780B // 7 A3|7 // 338354 /// BC094325 // Zfp780b // zinc finger protein 780B // 7 A3|7 // 338354 /// ENSMUST00000080175 // Zfp780b // zinc finger protein 780B // 7 A3|7 // 338354, NA	78.6629	105.687	80.043	36.6525	42.6187	37.3142	35.9417	49.8909		88.1311	40.4836		-2.17696	0.000623391	0.00177839
10502655	NM_010516 // Cyr61 // cysteine rich protein 61 // 3 H2|3 72.9 cM // 16007 /// ENSMUST00000029846 // Cyr61 // cysteine rich protein 61 // 3 H2|3 72.9 cM // 16007 /// M32490 // Cyr61 // cysteine rich protein 61 // 3 H2|3 72.9 cM // 16007, NA	108.773	37.5964	87.5748	34.5131	26.1296	47.6595	36.2709	34.2548		77.9815	35.7656		-2.18035	0.0393184	0.0408104
10492971	NM_153090 // Fcrl1 // Fc receptor-like 1 // 3 F1|3 // 229499 /// NM_178165 // Fcrl1 // Fc receptor-like 1 // 3 F1|3 // 229499 /// NM_001136236 // Fcrl1 // Fc receptor-like 1 // 3 F1|3 // 229499 /// ENSMUST00000072480 // Fcrl1 // Fc receptor-like 1 // 3 F1|3 // 229499 /// AY506554 // Fcrl1 // Fc receptor-like 1 // 3 F1|3 // 229499, NA	456.537	352.864	344.842	174.569	212.536	149.687	145.531	199.905		384.748	176.446		-2.18055	0.00059354	0.00172498
10555510	NM_001143848 // Pde2a // phosphodiesterase 2A, cGMP-stimulated // 7 E3|7 // 207728 /// NM_001008548 // Pde2a // phosphodiesterase 2A, cGMP-stimulated // 7 E3|7 // 207728 /// NR_026574 // Pde2a // phosphodiesterase 2A, cGMP-stimulated // 7 E3|7 // 207728 /// NM_001143849 // Pde2a // phosphodiesterase 2A, cGMP-stimulated // 7 E3|7 // 207728 /// ENSMUST00000084894 // Pde2a // phosphodiesterase 2A, c…	314.395	334.011	275.58	176.112	169.972	82.1364	122.921	154.164		307.995	141.061		-2.18342	0.000722447	0.00188729
10442206	NM_009558 // Zfp51 // zinc finger protein 51 // 17 A3.2|17 9.9 cM // 22709 /// X74855 // Zfp51 // zinc finger protein 51 // 17 A3.2|17 9.9 cM // 22709, NA	55.9971	64.4991	52.9346	20.6159	18.8491	20.7401	34.1141	37.8594		57.8103	26.4357		-2.18682	0.00172431	0.00336892
10466073	ENSMUST00000099686 // Gm10802 // predicted gene 10802 // --- // 100038352, NA	552.091	301.885	269.945	182.007	241.803	120.708	166.521	141.65		374.64	170.538		-2.19682	0.0278572	0.0304791
10515326	NM_177670 // Tmem69 // transmembrane protein 69 // 4 D1|4 // 230657 /// ENSMUST00000069674 // Tmem69 // transmembrane protein 69 // 4 D1|4 // 230657 /// BC106178 // Tmem69 // transmembrane protein 69 // 4 D1|4 // 230657 /// ENSMUST00000106478 // Tmem69 // transmembrane protein 69 // 4 D1|4 // 230657, NA	113.445	73.933	55.1858	24.0962	32.7781	44.9178	41.0774	40.3357		80.8544	36.641		-2.20666	0.0168038	0.019682
10365208	NM_001024626 // Zfp873 // zinc finger protein 873 // 10 C1|10 // 408062 /// ENSMUST00000105313 // Zfp873 // zinc finger protein 873 // 10 C1|10 // 408062 /// BC090848 // Zfp873 // zinc finger protein 873 // 10 C1|10 // 408062 /// ENSMUST00000085664 // Zfp873 // zinc finger protein 873 // 10 C1|10 // 408062, NA	40.2831	24.2485	29.5797	13.8253	12.1069	13.2954	16.3251	15.5086		31.3704	14.2123		-2.20728	0.00306158	0.00523396
10563114	NR_000002 // Snord32a // small nucleolar RNA, C/D box 32A // 7 B4|7 // 27209 /// BC065799 // Rpl13a // ribosomal protein L13A // 7 B4|7 69.0 cM // 22121, NA	597.845	725.136	442.917	241.414	211.202	138.897	451.379	288.473		588.633	266.273		-2.21064	0.0125845	0.0155632
10461622	NM_027209 // Ms4a6b // membrane-spanning 4-domains, subfamily A, member 6B // 19|19 B // 69774 /// ENSMUST00000163078 // Ms4a6b // membrane-spanning 4-domains, subfamily A, member 6B // 19|19 B // 69774 /// ENSMUST00000025580 // Ms4a6b // membrane-spanning 4-domains, subfamily A, member 6B // 19|19 B // 69774 /// AF237909 // Ms4a6b // membrane-spanning 4-domains, subfamily A, member 6B // 19|19 B…	459.504	590.939	482.019	168.945	275.617	274.364	161.798	269.13		510.821	229.971		-2.22124	0.000883667	0.00222111
10532592	NM_028901 // Myo18b // myosin XVIIIb // 5 F|5 // 74376 /// BC145218 // Myo18b // myosin XVIIIb // 5 F|5 // 74376, NA	104.914	81.1075	75.3247	21.6633	82.9352	27.4743	25.0449	38.9472		87.1152	39.213		-2.22159	0.0270084	0.0297605
10590031	NM_133721 // Itga9 // integrin alpha 9 // 9 F3|9 67.0 cM // 104099 /// NM_001113514 // Itga9 // integrin alpha 9 // 9 F3|9 67.0 cM // 104099 /// ENSMUST00000044165 // Itga9 // integrin alpha 9 // 9 F3|9 67.0 cM // 104099 /// ENSMUST00000124360 // Itga9 // integrin alpha 9 // 9 F3|9 67.0 cM // 104099 /// BC150824 // Itga9 // integrin alpha 9 // 9 F3|9 67.0 cM // 104099, NA	187.1	311.664	223.291	86.6168	132.636	105.782	96.5842	116.798		240.685	107.683		-2.23512	0.00377149	0.00626337
10482059	NM_010283 // Ggta1 // glycoprotein galactosyltransferase alpha 1, 3 // 2 B|2 25.0 cM // 14594 /// NM_001145821 // Ggta1 // glycoprotein galactosyltransferase alpha 1, 3 // 2 B|2 25.0 cM // 14594 /// ENSMUST00000102794 // Ggta1 // glycoprotein galactosyltransferase alpha 1, 3 // 2 B|2 25.0 cM // 14594 /// ENSMUST00000113002 // Ggta1 // glycoprotein galactosyltransferase alpha 1, 3 // 2 B|2 25.0 cM…	292.92	353.415	262.518	106.173	158.109	136.269	134.381	142.261		302.951	135.438		-2.23681	0.000303347	0.00119539
10364072	NM_011820 // Ggt5 // gamma-glutamyltransferase 5 // 10 C1|10 // 23887 /// ENSMUST00000072217 // Ggt5 // gamma-glutamyltransferase 5 // 10 C1|10 // 23887 /// AF077765 // Ggt5 // gamma-glutamyltransferase 5 // 10 C1|10 // 23887 /// ENSMUST00000081083 // Ggt5 // gamma-glutamyltransferase 5 // 10 C1|10 // 23887 /// ENSMUST00000105419 // Ggt5 // gamma-glutamyltransferase 5 // 10 C1|10 // 23887, NA	133.068	109.867	144.211	67.9294	60.8015	51.0205	50.7038	57.4585		129.049	57.5827		-2.2411	0.000159079	0.000850251
10400926	NM_153457 // Rtn1 // reticulon 1 // 12 C3|12 // 104001 /// NM_001007596 // Rtn1 // reticulon 1 // 12 C3|12 // 104001 /// ENSMUST00000078505 // Rtn1 // reticulon 1 // 12 C3|12 // 104001 /// ENSMUST00000021497 // Rtn1 // reticulon 1 // 12 C3|12 // 104001 /// BC053926 // Rtn1 // reticulon 1 // 12 C3|12 // 104001 /// ENSMUST00000101331 // Rtn1 // reticulon 1 // 12 C3|12 // 104001, NA	447.386	507.949	410.396	183.941	248.148	205.145	161.988	215.652		455.243	202.975		-2.24286	0.000114241	0.000737807
10442236	NM_001166497 // 3110052M02Rik // RIKEN cDNA 3110052M02 gene // 17 A3.2|17 // 73229 /// ENSMUST00000039726 // 3110052M02Rik // RIKEN cDNA 3110052M02 gene // 17 A3.2|17 // 73229 /// ENSMUST00000097384 // Gm10509 // zinc finger protein 51 pseudogene // 17 A3.2 // 100310809 /// AB010360 // Gm10509 // zinc finger protein 51 pseudogene // 17 A3.2 // 100310809, NA	120.043	65.9293	79.3194	45.2728	33.4771	44.7152	43.4649	29.3494		88.4306	39.2559		-2.25267	0.00813894	0.0110986
10419559	NM_001011875 // Rnase12 // ribonuclease, RNase A family, 12 (non-active) // 14|14 B-C1 // 497106 /// ENSMUST00000089798 // Rnase12 // ribonuclease, RNase A family, 12 (non-active) // 14|14 B-C1 // 497106 /// BC146014 // Rnase12 // ribonuclease, RNase A family, 12 (non-active) // 14|14 B-C1 // 497106, NA	98.5629	54.5321	42.4213	34.7688	27.4479	23.4517	27.5738	31.1098		65.1721	28.8704		-2.2574	0.0289848	0.0314905
10442270	BC025651 // 1300003B13Rik // RIKEN cDNA 1300003B13 gene // 17 A3.3|17 // 74149 /// BC098460 // 1300003B13Rik // RIKEN cDNA 1300003B13 gene // 17 A3.3|17 // 74149 /// ENSMUST00000088763 // 1300003B13Rik // RIKEN cDNA 1300003B13 gene // 17 A3.3|17 // 74149 /// ENSMUST00000120222 // 1300003B13Rik // RIKEN cDNA 1300003B13 gene // 17 A3.3|17 // 74149, NA	38.9068	47.0271	72.3075	29.14	23.9949	24.9784	18.9663	19.4959		52.7471	23.3151		-2.26236	0.00904643	0.0119846
10360145	AK047216 // B930036N10Rik // RIKEN cDNA B930036N10 gene // 1 H3|1 // 100048917 /// AK171461 // B930036N10Rik // RIKEN cDNA B930036N10 gene // 1 H3|1 // 100048917 /// AK171461 // B930036N10Rik // RIKEN cDNA B930036N10 gene // 1 H3|1 // 100048917, NA	117.42	63.6746	44.3801	28.9301	37.1696	49.5949	26.7131	23.6336		75.1583	33.2083		-2.26324	0.049875	0.049875
10560832	NM_009561 // Zfp61 // zinc finger protein 61 // 7 A3|7 2.0 cM // 22719 /// ENSMUST00000077780 // Zfp61 // zinc finger protein 61 // 7 A3|7 2.0 cM // 22719 /// BC006618 // Zfp61 // zinc finger protein 61 // 7 A3|7 2.0 cM // 22719 /// ENSMUST00000086003 // Zfp61 // zinc finger protein 61 // 7 A3|7 2.0 cM // 22719, NA	54.0981	49.2447	31.0901	19.2056	20.3477	17.4118	18.1015	23.191		44.811	19.6515		-2.28028	0.00313868	0.00534611
10445638	NM_146078 // Ubr2 // ubiquitin protein ligase E3 component n-recognin 2 // 17 C|17 // 224826 /// NM_001177374 // Ubr2 // ubiquitin protein ligase E3 component n-recognin 2 // 17 C|17 // 224826 /// ENSMUST00000113337 // Ubr2 // ubiquitin protein ligase E3 component n-recognin 2 // 17 C|17 // 224826 /// ENSMUST00000113335 // Ubr2 // ubiquitin protein ligase E3 component n-recognin 2 // 17 C|17 // 2…	82.393	48.7577	54.0141	21.0808	29.6971	23.0677	33.0756	28.0605		61.7216	26.9963		-2.2863	0.00537246	0.00827217
10514892	NM_025617 // 2210012G02Rik // RIKEN cDNA 2210012G02 gene // 4 C7|4 // 66526 /// ENSMUST00000057043 // 2210012G02Rik // RIKEN cDNA 2210012G02 gene // 4 C7|4 // 66526, NA	91.0781	60.5951	42.7305	24.7344	37.9361	13.198	31.7613	34.0352		64.8012	28.333		-2.28713	0.0215714	0.0244056
10532582	NM_028901 // Myo18b // myosin XVIIIb // 5 F|5 // 74376 /// BC145218 // Myo18b // myosin XVIIIb // 5 F|5 // 74376, NA	141.883	278.739	231.724	92.6277	89.1383	155.439	54.7166	80.5318		217.449	94.4906		-2.30127	0.0155007	0.0184343
10401244	NM_134156 // Actn1 // actinin, alpha 1 // 12 C3|12 35.0 cM // 109711 /// ENSMUST00000021554 // Actn1 // actinin, alpha 1 // 12 C3|12 35.0 cM // 109711 /// BC054830 // Actn1 // actinin, alpha 1 // 12 C3|12 35.0 cM // 109711, NA	107.328	165.565	129.254	56.03	72.521	35.1273	66.5971	59.6506		134.049	57.9852		-2.31178	0.00231655	0.00417518
10561008	NM_001039185 // Ceacam1 // carcinoembryonic antigen-related cell adhesion molecule 1 // 7 A3|7 5.5 cM // 26365 /// NM_001039186 // Ceacam1 // carcinoembryonic antigen-related cell adhesion molecule 1 // 7 A3|7 5.5 cM // 26365 /// NM_011926 // Ceacam1 // carcinoembryonic antigen-related cell adhesion molecule 1 // 7 A3|7 5.5 cM // 26365 /// NM_001039187 // Ceacam1 // carcinoembryonic antigen-relat…	316.957	272.346	183.475	116.062	96.1683	71.5807	141.313	131.966		257.593	111.418		-2.31195	0.00454747	0.00729164
10378240	NM_008771 // P2rx1 // purinergic receptor P2X, ligand-gated ion channel, 1 // 11 B4|11 40.0 cM // 18436 /// ENSMUST00000021141 // P2rx1 // purinergic receptor P2X, ligand-gated ion channel, 1 // 11 B4|11 40.0 cM // 18436 /// BC015084 // P2rx1 // purinergic receptor P2X, ligand-gated ion channel, 1 // 11 B4|11 40.0 cM // 18436, NA	45.295	54.7123	42.9139	18.4973	15.861	21.3716	22.9756	24.2075		47.6404	20.5826		-2.3146	0.000183438	0.00088853
10532578	NM_028901 // Myo18b // myosin XVIIIb // 5 F|5 // 74376 /// BC145218 // Myo18b // myosin XVIIIb // 5 F|5 // 74376, NA	123.26	142.173	81.0146	52.6808	44.1896	40.5555	67.9697	43.7935		115.483	49.8378		-2.31717	0.00434698	0.00704302
10410362	NM_001001187 // Zfp738 // zinc finger protein 738 // 13 B3|13 // 408068 /// ENSMUST00000071628 // Zfp738 // zinc finger protein 738 // 13 B3|13 // 408068 /// AB010351 // Zfp738 // zinc finger protein 738 // 13 B3|13 // 408068, NA	48.4302	95.8155	85.7408	27.7283	61.1832	32.1035	27.0837	17.2304		76.6622	33.0658		-2.31847	0.0235608	0.0262728
10410995	NM_009027 // Rasgrf2 // RAS protein-specific guanine nucleotide-releasing factor 2 // 13 C3-D1|13 52.0 cM // 19418 /// ENSMUST00000151408 // Rasgrf2 // RAS protein-specific guanine nucleotide-releasing factor 2 // 13 C3-D1|13 52.0 cM // 19418 /// U67326 // Rasgrf2 // RAS protein-specific guanine nucleotide-releasing factor 2 // 13 C3-D1|13 52.0 cM // 19418 /// ENSMUST00000146492 // Rasgrf2 // RAS…	54.3017	50.0227	35.2471	19.3662	21.0979	23.8054	16.3698	19.6395		46.5238	20.0558		-2.31972	0.00108854	0.00248124
10608361	ENSMUST00000109603 // LOC100042359 // y-linked testis-specific protein 1-like // Y|Y // 100042359 /// ENSMUST00000108733 // LOC665128 // y-linked testis-specific protein 1-like // Y|Y // 665128 /// ENSMUST00000105540 // LOC100042196 // y-linked testis-specific protein 1-like // Y|Y // 100042196 /// ENSMUST00000108730 // LOC100042626 // y-linked testis-specific protein 1-like // Y|Y // 100042626 /…	8.45388	3.79119	10.5254	3.19078	4.28394	2.20934	2.41933	4.23872		7.59015	3.26842		-2.32227	0.0329229	0.0349524
10395414	NM_178767 // Tmem195 // transmembrane protein 195 // 12 A3|12 // 319660 /// ENSMUST00000049874 // Tmem195 // transmembrane protein 195 // 12 A3|12 // 319660 /// ENSMUST00000159998 // Tmem195 // transmembrane protein 195 // 12 A3|12 // 319660 /// ENSMUST00000160390 // Tmem195 // transmembrane protein 195 // 12 A3|12 // 319660 /// BC038044 // Tmem195 // transmembrane protein 195 // 12 A3|12 // 3196…	489.211	413.733	324.619	189.922	207.549	90.8397	185.163	201.254		409.187	174.945		-2.33894	0.00199384	0.00372344
10489705	NM_054055 // Slc13a3 // solute carrier family 13 (sodium-dependent dicarboxylate transporter), member 3 // 2 H3|2 // 114644 /// ENSMUST00000029208 // Slc13a3 // solute carrier family 13 (sodium-dependent dicarboxylate transporter), member 3 // 2 H3|2 // 114644 /// AF306491 // Slc13a3 // solute carrier family 13 (sodium-dependent dicarboxylate transporter), member 3 // 2 H3|2 // 114644, NA	148.788	189.525	152.438	78.257	87.8635	66.2622	56.2995	59.9086		163.584	69.7182		-2.34636	0.000266004	0.00112447
10406407	NM_001042591 // Arrdc3 // arrestin domain containing 3 // 13 C3|13 // 105171 /// ENSMUST00000099356 // Arrdc3 // arrestin domain containing 3 // 13 C3|13 // 105171 /// BC054844 // Arrdc3 // arrestin domain containing 3 // 13 C3|13 // 105171 /// ENSMUST00000159690 // Arrdc3 // arrestin domain containing 3 // 13 C3|13 // 105171, NA	651.082	492.295	563.719	129.263	244.278	251.521	265.795	317.328		569.032	241.637		-2.3549	0.0008339	0.00210741
10479379	NM_148933 // Slco4a1 // solute carrier organic anion transporter family, member 4a1 // 2 H4|2 // 108115 /// ENSMUST00000038225 // Slco4a1 // solute carrier organic anion transporter family, member 4a1 // 2 H4|2 // 108115 /// ENSMUST00000038259 // Slco4a1 // solute carrier organic anion transporter family, member 4a1 // 2 H4|2 // 108115 /// BC030719 // Slco4a1 // solute carrier organic anion trans…	110.024	134.322	99.655	38.2319	34.3915	50.9346	62.6539	57.0453		114.667	48.6515		-2.35691	0.000716446	0.0019037
10362811	NM_001162908 // Sesn1 // sestrin 1 // 10 B2|10 25.0 cM // 140742 /// NM_001013370 // Sesn1 // sestrin 1 // 10 B2|10 25.0 cM // 140742 /// ENSMUST00000041438 // Sesn1 // sestrin 1 // 10 B2|10 25.0 cM // 140742 /// BC100403 // Sesn1 // sestrin 1 // 10 B2|10 25.0 cM // 140742, NA	556.564	581.237	483.798	217.222	249.023	194.434	255.289	222.062		540.533	227.606		-2.37486	1.98984e-05	0.000319061
10450496	NM_010734 // Lst1 // leukocyte specific transcript 1 // 17 B1|17 19.06 cM // 16988 /// ENSMUST00000097336 // Lst1 // leukocyte specific transcript 1 // 17 B1|17 19.06 cM // 16988 /// BC086881 // Lst1 // leukocyte specific transcript 1 // 17 B1|17 19.06 cM // 16988 /// ENSMUST00000113924 // Lst1 // leukocyte specific transcript 1 // 17 B1|17 19.06 cM // 16988 /// ENSMUST00000113923 // Lst1 // leuk…	1382.22	1080.72	1122.48	538.119	563.433	376.513	378.094	624.201		1195.14	496.072		-2.40921	0.000347209	0.00130203
10416371	NM_175116 // Lpar6 // lysophosphatidic acid receptor 6 // 14 D3|14 // 67168 /// ENSMUST00000044405 // Lpar6 // lysophosphatidic acid receptor 6 // 14 D3|14 // 67168 /// BC047931 // Lpar6 // lysophosphatidic acid receptor 6 // 14 D3|14 // 67168, NA	328.119	333.774	519.588	152.616	174.973	164.434	152.375	170.364		393.827	162.952		-2.41682	0.00249675	0.0044144
10559720	NM_009028 // Rasl2-9-ps // RAS-like, family 2, locus 9, pseudogene // 7 A1|7 // 19428 /// ENSMUST00000118423 // Rasl2-9-ps // RAS-like, family 2, locus 9, pseudogene // 7 A1|7 // 19428 /// BC099553 // Rasl2-9-ps // RAS-like, family 2, locus 9, pseudogene // 7 A1|7 // 19428, NA	55.056	46.4788	54.9469	26.0667	21.8913	22.3581	22.601	14.8028		52.1606	21.544		-2.42112	7.63785e-05	0.000623088
10554375	NM_013659 // Sema4b // sema domain, immunoglobulin domain (Ig), transmembrane domain (TM) and short cytoplasmic domain, (semaphorin) 4B // 7 D2|7 // 20352 /// ENSMUST00000032754 // Sema4b // sema domain, immunoglobulin domain (Ig), transmembrane domain (TM) and short cytoplasmic domain, (semaphorin) 4B // 7 D2|7 // 20352 /// DQ073331 // Sema4b // sema domain, immunoglobulin domain (Ig), transmemb…	140.177	171.413	131.343	88.0827	48.2119	50.2197	61.3219	57.042		147.644	60.9756		-2.42137	0.000562195	0.00168659
10542214	NM_010654 // Klrd1 // killer cell lectin-like receptor, subfamily D, member 1 // 6 F3|6 62.52 cM // 16643 /// ENSMUST00000112063 // Klrd1 // killer cell lectin-like receptor, subfamily D, member 1 // 6 F3|6 62.52 cM // 16643 /// AF057714 // Klrd1 // killer cell lectin-like receptor, subfamily D, member 1 // 6 F3|6 62.52 cM // 16643 /// ENSMUST00000032268 // Klrd1 // killer cell lectin-like recept…	48.708	62.609	68.9305	13.6592	15.5502	28.5446	21.7626	43.6115		60.0825	24.6256		-2.43984	0.00566788	0.00864119
10399588	ENSMUST00000079237 // Zfp125 // zinc finger protein 125 // --- // 22651 /// AJ005350 // Zfp125 // zinc finger protein 125 // --- // 22651, NA	76.5372	50.7341	33.911	34.6563	23.4189	23.1253	12.2104	15.9191		53.7274	21.866		-2.45712	0.02217	0.0249614
10376425	ENSMUST00000093768 // Gm12258 // predicted gene 12258 // 11 B1.3|11 // 237769, NA	41.2798	67.8645	50.5232	23.4167	22.256	23.6392	15.7321	22.8923		53.2225	21.5873		-2.46546	0.00191751	0.00360989
10442238	NM_001166497 // 3110052M02Rik // RIKEN cDNA 3110052M02 gene // 17 A3.2|17 // 73229 /// NM_009558 // Zfp51 // zinc finger protein 51 // 17 A3.2|17 9.9 cM // 22709 /// NM_009558 // Zfp51 // zinc finger protein 51 // 17 A3.2|17 9.9 cM // 22709 /// ENSMUST00000039726 // 3110052M02Rik // RIKEN cDNA 3110052M02 gene // 17 A3.2|17 // 73229 /// ENSMUST00000039726 // 3110052M02Rik // RIKEN cDNA 3110052M02 …	126.744	67.6537	69.7019	40.4761	44.99	31.171	25.6555	33.6276		88.0332	35.184		-2.50208	0.0119691	0.0150017
10376796	NM_027817 // Grap // GRB2-related adaptor protein // 11 B2|11 // 71520 /// ENSMUST00000004959 // Grap // GRB2-related adaptor protein // 11 B2|11 // 71520 /// BC120674 // Grap // GRB2-related adaptor protein // 11 B2|11 // 71520, NA	362.97	305.05	328.897	110.615	129.503	161.592	125.838	133.481		332.306	132.206		-2.51355	1.93052e-05	0.000320604
10425799	NR_004432 // Rnu12 // RNA U12, small nuclear // 15 E1 // 104307 /// NR_004432 // Rnu12 // RNA U12, small nuclear // 15 E1 // 104307, NA	620.011	633.754	279.901	200.653	256.473	287.512	103.227	168.239		511.222	203.221		-2.5156	0.0176388	0.0204031
10349333	NM_028439 // 3110009E18Rik // RIKEN cDNA 3110009E18 gene // 1|1 E2 // 73103 /// NM_001172074 // 3110009E18Rik // RIKEN cDNA 3110009E18 gene // 1|1 E2 // 73103 /// ENSMUST00000112644 // 3110009E18Rik // RIKEN cDNA 3110009E18 gene // 1|1 E2 // 73103 /// BC028767 // 3110009E18Rik // RIKEN cDNA 3110009E18 gene // 1|1 E2 // 73103, NA	152.657	111.056	74.2023	33.0709	52.2513	42.8867	56.7149	38.124		112.638	44.6096		-2.52498	0.00820282	0.011153
10538123	NM_174960 // Gimap9 // GTPase, IMAP family member 9 // 6 B2.3|6 // 317758 /// ENSMUST00000054050 // Gimap9 // GTPase, IMAP family member 9 // 6 B2.3|6 // 317758 /// BC096680 // Gimap9 // GTPase, IMAP family member 9 // 6 B2.3|6 // 317758, NA	36.5411	64.7431	60.4413	34.3365	21.7498	15.9081	19.9035	14.8474		53.9085	21.3491		-2.5251	0.00625489	0.00926281
10376142	NM_025699 // 3230401D17Rik // RIKEN cDNA 3230401D17 gene // 2 H3|2 // 66680 /// ENSMUST00000046908 // 3230401D17Rik // RIKEN cDNA 3230401D17 gene // 2 H3|2 // 66680 /// BC005579 // 3230401D17Rik // RIKEN cDNA 3230401D17 gene // 2 H3|2 // 66680 /// ENSMUST00000127038 // 3230401D17Rik // RIKEN cDNA 3230401D17 gene // 2 H3|2 // 66680, NA	171.063	86.4539	145.225	63.7995	72.0906	72.6215	21.2156	32.2937		134.247	52.4042		-2.56177	0.0124381	0.0154645
10428857	NM_001146180 // Mtss1 // metastasis suppressor 1 // 15 D1|15 // 211401 /// NM_144800 // Mtss1 // metastasis suppressor 1 // 15 D1|15 // 211401 /// ENSMUST00000036782 // Mtss1 // metastasis suppressor 1 // 15 D1|15 // 211401 /// ENSMUST00000080371 // Mtss1 // metastasis suppressor 1 // 15 D1|15 // 211401 /// BC024131 // Mtss1 // metastasis suppressor 1 // 15 D1|15 // 211401 /// ENSMUST00000110151 …	314.05	376.62	317.381	112.563	141.284	138.01	126.492	135.188		336.017	130.707		-2.57076	1.56583e-05	0.000303379
10458303	NM_001033141 // Ecscr // endothelial cell-specific chemotaxis regulator // 18 B2|18 // 68545 /// ENSMUST00000097618 // Ecscr // endothelial cell-specific chemotaxis regulator // 18 B2|18 // 68545 /// EU025067 // Ecscr // endothelial cell-specific chemotaxis regulator // 18 B2|18 // 68545, NA	2111.28	2349.44	2044.18	664.405	1004.88	695.138	759.958	1014.85		2168.3	827.847		-2.61921	3.33552e-05	0.000408162
10485198	NM_183180 // Tspan18 // tetraspanin 18 // 2 E1|2 // 241556 /// ENSMUST00000111265 // Tspan18 // tetraspanin 18 // 2 E1|2 // 241556 /// ENSMUST00000028646 // Tspan18 // tetraspanin 18 // 2 E1|2 // 241556 /// BC052169 // Tspan18 // tetraspanin 18 // 2 E1|2 // 241556, NA	138.964	121.613	133.234	41.1701	47.6702	46.4759	50.5909	64.3213		131.27	50.0457		-2.62301	1.43769e-05	0.000290663
10511321	AK034690 // 9430025C20Rik // RIKEN cDNA 9430025C20 gene // 4 A1|4 // 442813, NA	72.6428	52.801	107.621	26.5992	20.845	28.0485	37.8553	34.5906		77.6881	29.5877		-2.62569	0.00809585	0.0111049
10494428	NM_001009935 // Txnip // thioredoxin interacting protein // 3 F2.2|3 47.1 cM // 56338 /// NM_023719 // Txnip // thioredoxin interacting protein // 3 F2.2|3 47.1 cM // 56338 /// ENSMUST00000074519 // Txnip // thioredoxin interacting protein // 3 F2.2|3 47.1 cM // 56338 /// ENSMUST00000049093 // Txnip // thioredoxin interacting protein // 3 F2.2|3 47.1 cM // 56338 /// BC011212 // Txnip // thioredox…	2591.22	2707.39	2389.78	601.557	1007.05	898.78	1179.19	1190.86		2562.79	975.487		-2.6272	5.95586e-05	0.000522543
10524338	NM_023695 // Crybb1 // crystallin, beta B1 // 5 F|5 59.0 cM // 12960 /// ENSMUST00000031286 // Crybb1 // crystallin, beta B1 // 5 F|5 59.0 cM // 12960 /// ENSMUST00000112375 // Crybb1 // crystallin, beta B1 // 5 F|5 59.0 cM // 12960 /// AF106853 // Crybb1 // crystallin, beta B1 // 5 F|5 59.0 cM // 12960 /// ENSMUST00000112378 // Crybb1 // crystallin, beta B1 // 5 F|5 59.0 cM // 12960 /// ENSMUST0…	1281.62	1479.28	1246.55	490.68	593.4	575.327	408.271	454.954		1335.82	504.526		-2.64767	2.29402e-05	0.00033335
10520046	XM_003085506 // LOC100503803 // uncharacterized protein C2orf16-like // --- // 100503803, NA	24.0507	46.9381	35.8183	7.15097	10.1824	26.3476	16.5698	6.70326		35.6023	13.3908		-2.65871	0.0180428	0.020614
10392221	NM_008816 // Pecam1 // platelet/endothelial cell adhesion molecule 1 // 11 E1|11 // 18613 /// NM_001032378 // Pecam1 // platelet/endothelial cell adhesion molecule 1 // 11 E1|11 // 18613 /// ENSMUST00000080853 // Pecam1 // platelet/endothelial cell adhesion molecule 1 // 11 E1|11 // 18613 /// ENSMUST00000103069 // Pecam1 // platelet/endothelial cell adhesion molecule 1 // 11 E1|11 // 18613 /// BC…	102.353	136.946	85.1096	41.185	36.6545	49.5322	32.9607	38.989		108.136	39.8643		-2.71261	0.00113014	0.00252652
10541564	NM_153197 // Clec4a3 // C-type lectin domain family 4, member a3 // 6 F2|6 // 73149 /// ENSMUST00000088468 // Clec4a3 // C-type lectin domain family 4, member a3 // 6 F2|6 // 73149 /// ENSMUST00000117173 // Clec4a3 // C-type lectin domain family 4, member a3 // 6 F2|6 // 73149 /// BC034893 // Clec4a3 // C-type lectin domain family 4, member a3 // 6 F2|6 // 73149, NA	621.677	509.857	485.157	183.456	293.992	182.295	144.092	178.491		538.897	196.465		-2.74296	0.000293276	0.00118585
10439500	NM_178924 // Upk1b // uroplakin 1B // 16|16 B5-C2 // 22268 /// ENSMUST00000057767 // Upk1b // uroplakin 1B // 16|16 B5-C2 // 22268 /// BC046604 // Upk1b // uroplakin 1B // 16|16 B5-C2 // 22268, NA	924.373	885.748	881.949	383.065	398.45	171.511	302.977	378.306		897.357	326.862		-2.74537	5.84708e-05	0.000522864
10532628	NM_028901 // Myo18b // myosin XVIIIb // 5 F|5 // 74376, NA	708.75	529.136	898.375	137.688	390.193	245.213	237.742	280.829		712.087	258.333		-2.75647	0.00305198	0.0052368
10368173	ENSMUST00000092680 // 4933406P04Rik // RIKEN cDNA 4933406P04 gene // 10 A3|10 // 74420, NA	99.1131	102.813	41.2363	39.1782	35.5686	28.8578	20.6172	20.3399		81.0543	28.9123		-2.80345	0.0148551	0.0178953
10562720	NM_031181 // Siglece // sialic acid binding Ig-like lectin E // 7 B2|7 // 83382 /// ENSMUST00000032667 // Siglece // sialic acid binding Ig-like lectin E // 7 B2|7 // 83382 /// BC023280 // Siglece // sialic acid binding Ig-like lectin E // 7 B2|7 // 83382, NA	925.365	982.05	674.764	239.181	289.233	460.071	212.338	319.487		860.727	304.062		-2.83076	0.000816489	0.00209761
10469389	NM_001012305 // Slc39a12 // solute carrier family 39 (zinc transporter), member 12 // 2 A2|2 // 277468 /// ENSMUST00000082290 // Slc39a12 // solute carrier family 39 (zinc transporter), member 12 // 2 A2|2 // 277468 /// ENSMUST00000146424 // Slc39a12 // solute carrier family 39 (zinc transporter), member 12 // 2 A2|2 // 277468 /// BC089362 // Slc39a12 // solute carrier family 39 (zinc transporter…	66.032	99.7292	108.597	31.2411	35.7495	19.7794	40.1267	32.2449		91.4528	31.8283		-2.87331	0.00128044	0.00270639
10539818	NM_018762 // Gp9 // glycoprotein 9 (platelet) // 6 D1|6 37.0 cM // 54368 /// ENSMUST00000032133 // Gp9 // glycoprotein 9 (platelet) // 6 D1|6 37.0 cM // 54368 /// AB007464 // Gp9 // glycoprotein 9 (platelet) // 6 D1|6 37.0 cM // 54368, NA	603.718	568.758	435.518	161.547	195.05	146.905	151.794	251.486		535.998	181.356		-2.9555	0.0002357	0.00104381
10448836	NM_001001183 // Tmem204 // transmembrane protein 204 // 17 A3.3|17 // 407831 /// ENSMUST00000024984 // Tmem204 // transmembrane protein 204 // 17 A3.3|17 // 407831 /// BC054438 // Tmem204 // transmembrane protein 204 // 17 A3.3|17 // 407831, NA	334.159	308.538	264.624	70.1138	132.327	89.4959	99.1484	100.477		302.44	98.3123		-3.07632	5.18244e-05	0.000502049
10388430	NM_011340 // Serpinf1 // serine (or cysteine) peptidase inhibitor, clade F, member 1 // 11 B5|11 // 20317 /// ENSMUST00000000769 // Serpinf1 // serine (or cysteine) peptidase inhibitor, clade F, member 1 // 11 B5|11 // 20317 /// AF036164 // Serpinf1 // serine (or cysteine) peptidase inhibitor, clade F, member 1 // 11 B5|11 // 20317 /// ENSMUST00000094022 // Serpinf1 // serine (or cysteine) peptid…	326.018	323.631	276.829	76.8942	104.822	82.6714	106.403	108.06		308.826	95.7702		-3.22465	6.61318e-06	0.000192196
10354374	NM_016917 // Slc40a1 // solute carrier family 40 (iron-regulated transporter), member 1 // 1|1 B // 53945 /// ENSMUST00000027137 // Slc40a1 // solute carrier family 40 (iron-regulated transporter), member 1 // 1|1 B // 53945 /// AF231120 // Slc40a1 // solute carrier family 40 (iron-regulated transporter), member 1 // 1|1 B // 53945, NA	234.11	209.834	255.931	53.6853	67.3572	47.5906	81.452	97.054		233.292	69.4278		-3.3602	4.20297e-05	0.000465329
10541587	NM_001170333 // Clec4a2 // C-type lectin domain family 4, member a2 // 6 F3|6 54.0 cM // 26888 /// NM_001170332 // Clec4a2 // C-type lectin domain family 4, member a2 // 6 F3|6 54.0 cM // 26888 /// NM_011999 // Clec4a2 // C-type lectin domain family 4, member a2 // 6 F3|6 54.0 cM // 26888 /// ENSMUST00000041779 // Clec4a2 // C-type lectin domain family 4, member a2 // 6 F3|6 54.0 cM // 26888 /// …	309.395	276.462	348.033	91.3727	101.705	76.5905	67.1179	110.57		311.297	89.4714		-3.47929	2.01004e-05	0.000311556
10376887	NR_028550 // Snord49a // small nucleolar RNA, C/D box 49A // 11|11 // 100217455, NA	99.7106	104.181	157.285	20.2763	18.3763	57.1123	37.1098	37.8975		120.392	34.1545		-3.52493	0.00193181	0.00362215
10427628	NM_008372 // Il7r // interleukin 7 receptor // 15 A1|15 4.6 cM // 16197 /// ENSMUST00000003981 // Il7r // interleukin 7 receptor // 15 A1|15 4.6 cM // 16197 /// BC089571 // Il7r // interleukin 7 receptor // 15 A1|15 4.6 cM // 16197, NA	160.834	251.984	160.938	41.0585	67.6017	43.571	50.8404	53.1835		191.252	51.251		-3.73167	0.00090035	0.00222693
10361089	NM_001109759 // Fam71a // family with sequence similarity 71, member A // 1 H6|1 // 619288 /// AB473728 // Fam71a // family with sequence similarity 71, member A // 1 H6|1 // 619288, NA	480.796	234.178	121.163	62.6175	71.7873	65.8628	94.0991	76.0595		278.712	74.0852		-3.76205	0.0392094	0.0408797
10454192	NM_013697 // Ttr // transthyretin // 18 A2|18 7.0 cM // 22139 /// ENSMUST00000075312 // Ttr // transthyretin // 18 A2|18 7.0 cM // 22139 /// D89076 // Ttr // transthyretin // 18 A2|18 7.0 cM // 22139, NA	183.807	146.144	23.5062	30.4403	29.4635	19.3988	28.7828	42.782		117.819	30.1735		-3.90473	0.0493994	0.0496127
10502335	NM_001033350 // Bank1 // B-cell scaffold protein with ankyrin repeats 1 // 3 G3|3 66.0 cM // 242248 /// ENSMUST00000041577 // Bank1 // B-cell scaffold protein with ankyrin repeats 1 // 3 G3|3 66.0 cM // 242248 /// AY178734 // Bank1 // B-cell scaffold protein with ankyrin repeats 1 // 3 G3|3 66.0 cM // 242248 /// ENSMUST00000106270 // Bank1 // B-cell scaffold protein with ankyrin repeats 1 // 3 G3…	510.908	470.831	488.75	126.872	142.446	91.6893	98.7282	141.01		490.163	120.149		-4.07963	5.09316e-07	0.000118416
10604743	NR_002903 // Snord61 // small nucleolar RNA, C/D box 61 // X A5|X // 353374, NA	56.6941	143.978	77.7971	14.2146	23.3121	22.0508	35.7399	13.8902		92.8232	21.8415		-4.24985	0.011883	0.014934
10405731	NM_025762 // 4933434E20Rik // RIKEN cDNA 4933434E20 gene // 3 F1|3 // 99650 /// NM_027500 // 4933434E20Rik // RIKEN cDNA 4933434E20 gene // 3 F1|3 // 99650 /// ENSMUST00000159064 // 4933434E20Rik // RIKEN cDNA 4933434E20 gene // 3 F1|3 // 99650 /// ENSMUST00000160640 // 4933434E20Rik // RIKEN cDNA 4933434E20 gene // 3 F1|3 // 99650 /// ENSMUST00000029552 // 4933434E20Rik // RIKEN cDNA 4933434E20 …	36.1367	11.5123	12.1231	4.10909	2.93853	6.60716	3.68918	5.57202		19.924	4.58319		-4.34719	0.0427763	0.0438127
10606178	NR_001463 // Xist // inactive X specific transcripts // X D|X 42.0 cM // 213742 /// NR_001570 // Xist // inactive X specific transcripts // X D|X 42.0 cM // 213742 /// BC051222 // Xist // inactive X specific transcripts // X D|X 42.0 cM // 213742, NA	549.863	717.788	707.058	653.257	11.494	11.8753	12.0042	11.3535		658.236	139.997		-4.70179	0.0255817	0.0283226
10563099	NR_000004 // Snord35b // small nucleolar RNA, C/D box 35B // 7 B4|7 // 27212, NA	134.28	50.764	126.265	16.7144	28.3666	19.4509	22.1185	20.691		103.77	21.4683		-4.83363	0.00569182	0.00862116
10600886	NM_029536 // Gpr165 // G protein-coupled receptor 165 // X C1|X // 76206 /// ENSMUST00000033554 // Gpr165 // G protein-coupled receptor 165 // X C1|X // 76206 /// BC113184 // Gpr165 // G protein-coupled receptor 165 // X C1|X // 76206, NA	682.184	901.785	765.906	127.287	135.417	120.316	172.417	253.198		783.292	161.727		-4.84329	3.55238e-05	0.000423553
10600131	NM_021365 // Xlr4b // X-linked lymphocyte-regulated 4B // X A7.3|X 29.0 cM // 27083 /// NM_183094 // Xlr4c // X-linked lymphocyte-regulated 4C // X A7.3|X // 72891 /// NM_001081642 // Xlr4a // X-linked lymphocyte-regulated 4A // X A7.3|X // 434794 /// BC025576 // Xlr4b // X-linked lymphocyte-regulated 4B // X A7.3|X 29.0 cM // 27083 /// ENSMUST00000088451 // Xlr4c // X-linked lymphocyte-regulated…	32.4527	34.2689	126.388	11.7984	6.16759	4.33991	6.11038	4.56566		64.3698	6.59639		-9.75835	0.0439181	0.0447849
